# Supplementary material for: Shrimp injection with dsRNA targeting the microsporidian EHP polar tube protein reduces internal and external parasite amplification
Source: Sci Rep. 2024 Feb 28;14:4830. doi: 10.1038/s41598-024-55400-2 (PMC10899260; doi:10.1038/s41598-024-55400-2)
Supplement: Supplementary file 1 — Supplementary Information 1. [file 41598_2024_55400_MOESM1_ESM.xlsx]

## Sheet: All Proteins (2)
All Proteins					PTP1-Proteins			PTP1	PTP2-Proteins			PTP2	TOTAL1-Proteins			TOTAL1	TOTAL1-Proteins			TOTAL2	PTP	TOTAL
No.	prot_acc	prot_desc	prot_mass	prot_pi	prot_score	prot_sequences	prot_cover	emPAI	prot_score	prot_sequences	prot_cover	emPAI	prot_score	prot_sequences	prot_cover	emPAI	prot_score	prot_sequences	prot_cover	emPAI	AVG	AVG	found only PTP	found only TOTAL
1	OQS54052.1	protein translation elongation factor EF-1A [Enterocytozoon hepatopenaei]	48205	8.85	5399	30	54.3	6.29	4278	24	53.8	2.76	4603	37	61.7	9.85	3301	28	57	5.82	4.525	7.835
2	OQS55013.1	HSP7B [Enterocytozoon hepatopenaei]	77313	5.21	5129	36	59	3.46	6038	43	62	8.03	6962	46	61	8.42	5178	45	62.3	3.65	5.745	6.035
3	OQS53550.1	LRRC1 [Enterocytozoon hepatopenaei]	78268	5.2	3620	25	41.1	1.68	#N/A	#N/A	#N/A	#N/A	#N/A	#N/A	#N/A	#N/A	#N/A	#N/A	#N/A	#N/A	#N/A	#N/A	1
4	OQS53868.1	hsp70 [Enterocytozoon hepatopenaei]	76125	5.52	3093	36	53.2	3.02	2246	31	45.8	2.55	3558	38	52.7	5.13	2029	29	43.7	1.75	2.785	3.44
5	OQS55417.1	hypothetical protein EHP00_2548 [Enterocytozoon hepatopenaei]	51504	5.2	2616	27	60.7	6.74	2412	19	50.4	2.46	2673	30	60.5	6.28	2848	30	59.4	6.74	4.6	6.51
6	OQS54715.1	Actin-1 [Enterocytozoon hepatopenaei]	44515	6.12	2189	22	45.7	3.49	2797	27	59.6	6.42	1645	20	38.8	3.18	1458	17	39.8	1.93	4.955	2.555
7	OQS54102.1	hypothetical protein EHP00_1172 [Enterocytozoon hepatopenaei]	20741	8.44	2011	10	61.3	4.21	1348	7	53.6	2.86	932	8	71.1	1.86	1680	10	72.7	3.48	3.535	2.67
8	OQS55745.1	hypothetical protein EHP00_430 [Enterocytozoon hepatopenaei]	27129	5.87	1815	8	35.7	1.53	1420	10	50.6	1.01	1689	9	36.5	1.84	1032	7	39.4	1.01	1.27	1.425
9	OQS55679.1	hypothetical protein EHP00_1603 [Enterocytozoon hepatopenaei]	20258	9.41	1610	11	52.5	3.62	1091	11	52.5	5.28	1049	13	63	2.97	1341	12	58.6	5.28	4.45	4.125
10	OQS53969.1	hypothetical protein EHP00_1800 [Enterocytozoon hepatopenaei]	42555	4.88	1601	20	47.9	3.82	3480	26	48.9	10.83	5897	32	67.6	24	6108	28	63.6	16.19	7.325	20.095
11	OQS53743.1	hypothetical protein EHP00_763 [Enterocytozoon hepatopenaei]	36363	9.09	1435	16	35.4	3.8	965	19	47.2	2.69	1670	18	45.9	4.23	600	12	37	1.19	3.245	2.71
12	OQS54924.1	CDC48 [Enterocytozoon hepatopenaei]	87602	5.59	1254	26	42.1	0.5	1753	29	40.6	0.94	2059	40	58.3	2.24	820	24	36.2	0.61	0.72	1.425
13	OQS55031.1	SWP7 [Enterocytozoon hepatopenaei]	27735	5.28	1006	15	78.4	2.48	1510	12	46	3.89	898	14	50.4	2.9	939	15	66	2.48	3.185	2.69
14	OQS54814.1	hypothetical protein EHP00_169 [Enterocytozoon hepatopenaei]	21994	6.9	943	12	50.8	2.59	398	9	43.1	1.03	23	5	29.2	0.15	423	7	35.4	0.76	1.81	0.455
15	OQS54017.1	RPP0 [Enterocytozoon hepatopenaei]	29416	8.35	822	4	23.8	0.54	511	7	33	0.71	885	9	42.1	1.62	476	4	18	0.54	0.625	1.08
16	OQS54844.1	RPS0 [Enterocytozoon hepatopenaei]	27308	8.42	816	19	74.9	1.24	884	16	63	1.82	789	14	57.2	3.47	548	12	44	0.59	1.53	2.03
17	OQS53980.1	hypothetical protein EHP00_537 [Enterocytozoon hepatopenaei]	31356	5.41	790	10	36.6	2.71	647	9	33.6	2.03	467	6	18.8	1.03	409	10	34.9	1.24	2.37	1.135
18	OQS53873.1	Spore Wall Protein [Enterocytozoon hepatopenaei]	25712	5.12	756	9	36.4	2	554	9	31.1	1.65	399	9	37.3	1.08	622	11	36.8	1.08	1.825	1.08
19	OQS54086.1	hypothetical protein EHP00_1156 [Enterocytozoon hepatopenaei]	30804	5.64	740	13	45.6	1.78	147	4	24.3	0.11	109	7	31.8	0.11	278	9	35.5	0.67	0.945	0.39
20	OQS53768.1	GSP1 [Enterocytozoon hepatopenaei]	26075	6.18	696	10	40.3	1.32	688	9	44.6	1.32	304	8	38.6	0.27	245	5	28.3	0.44	1.32	0.355
21	OQS54479.1	RPL6 [Enterocytozoon hepatopenaei]	21217	7.6	688	7	40.8	0.8	1130	11	63.6	4.84	473	7	51.6	1.8	755	5	29.9	2.24	2.82	2.02
22	OQS55091.1	RPS7 [Enterocytozoon hepatopenaei]	19443	8.65	671	11	56.8	1.22	636	11	56.2	1.61	768	12	63.9	3.21	761	12	62.7	3.94	1.415	3.575
23	OQS53460.1	translation elongation factor 2 [Enterocytozoon hepatopenaei]	40150	5.5	637	11	37.6	0.61	821	13	41.3	2.03	1320	16	46.1	1.8	610	10	32.6	1.21	1.32	1.505
24	EDQ31041.1	HSP7B [Enterocytozoon bieneusi H348]	78709	5.36	632	14	24.4	0.39	920	18	28	0.5	1090	13	21.3	0.57	978	16	24.8	0.44	0.445	0.505
25	OQS53997.1	Cytosol aminopeptidase [Enterocytozoon hepatopenaei]	54369	6.21	610	20	48.2	1.28	169	15	37.5	0.34	429	17	44.1	0.51	415	14	38.6	0.34	0.81	0.425
26	OQS54840.1	cytidylate [Enterocytozoon hepatopenaei]	25697	7.71	609	18	72.1	2.38	532	16	71.7	3.88	672	19	81.9	6.03	336	18	67.3	2.38	3.13	4.205
27	OQS55809.1	RPS1 [Enterocytozoon hepatopenaei]	27986	9.8	571	17	60.8	2.86	297	12	45.7	1.2	820	19	56.7	5.05	377	13	45.3	1.46	2.03	3.255
28	OQS55339.1	Tra2b [Enterocytozoon hepatopenaei]	34847	9.29	560	10	26.4	1.27	322	10	26.7	0.73	238	8	18.1	0.44	201	8	23.6	0.73	1	0.585
29	OQS55848.1	hypothetical protein EHP00_390 [Enterocytozoon hepatopenaei]	38057	6.14	537	18	44.9	1.5	511	19	61.9	0.95	375	13	43.7	0.79	782	21	63.9	1.96	1.225	1.375
30	EED44661.1	ATPase of the AAA+ class [Enterocytozoon bieneusi H348]	86561	5.86	536	22	30.5	0.2	601	26	43.4	0.25	768	25	35.6	0.45	380	25	36.8	0.25	0.225	0.35
31	OQS55637.1	hypothetical protein EHP00_1487 [Enterocytozoon hepatopenaei]	20980	8.57	534	9	55.5	1.83	312	7	37.4	1.44	107	2	18.7	0.16	342	7	37.4	1.83	1.635	0.995
32	OQS55863.1	RPL4 [Enterocytozoon hepatopenaei]	35769	10.07	506	19	51.9	2.17	741	13	43.7	1.9	1613	22	48.1	8.18	557	21	57.9	1.65	2.035	4.915
33	sp|B7XHU4.1|RSSA_ENTBH	40S ribosomal protein S0	27174	8.4	496	5	33.8	0.12	347	3	15.8	0.12	333	3	11.3	0.12	409	3	13.3	0.12	0.12	0.12
34	OQS54094.1	hypothetical protein EHP00_1164 [Enterocytozoon hepatopenaei]	44072	7.57	437	17	38.5	1.56	130	12	30	0.34	243	11	30.5	0.44	485	16	34.6	1.06	0.95	0.75
35	OQS53730.1	hypothetical protein EHP00_750 [Enterocytozoon hepatopenaei]	20232	8.6	424	9	67.4	1.52	279	6	48.4	0.85	66	5	47.3	0.36	330	5	45.7	1.16	1.185	0.76
36	OQS55528.1	nucleoside diphosphate kinase [Enterocytozoon hepatopenaei]	17812	6.85	409	11	70.4	5.79	268	7	45.3	3.03	130	5	30.8	1.01	226	8	59.7	1.01	4.41	1.01
37	OQS54878.1	Thioredoxin [Enterocytozoon hepatopenaei]	20296	6.82	408	7	36.7	0.58	446	7	48	1.51	389	6	41.8	0.85	345	6	48	1.15	1.045	1
38	OQS55011.1	hypothetical protein EHP00_1751 [Enterocytozoon hepatopenaei]	56479	5.34	408	16	33	0.57	758	16	39.3	0.97	1045	21	45.4	1.62	844	22	46.2	0.97	0.77	1.295
39	OQS53729.1	hypothetical protein EHP00_749 [Enterocytozoon hepatopenaei]	20230	6.13	397	15	70.6	3.66	211	10	57.2	1.52	219	6	36.1	0.59	274	8	39.4	1.52	2.59	1.055
40	OQS55141.1	asnA [Enterocytozoon hepatopenaei]	38842	6.64	394	11	38.2	0.5	486	9	34.9	0.77	442	10	40.6	0.5	349	9	28.4	0.63	0.635	0.565
41	OQS54815.1	hypothetical protein EHP00_170 [Enterocytozoon hepatopenaei]	18442	5.78	385	13	64	2.24	190	6	42.7	0.66	132	5	48.2	0.4	213	9	51.2	0.96	1.45	0.68
42	OQS54444.1	hypothetical protein EHP00_1319 [Enterocytozoon hepatopenaei]	21061	4.86	385	6	18.9	1.81	377	7	25.9	3.38	197	4	14.6	0.56	321	6	25.9	2.26	2.595	1.41
43	EED44689.1	actin [Enterocytozoon bieneusi H348]	41673	5.24	374	6	19.7	0.08	487	13	35	0.08	211	9	39.1	0.08	325	7	26.1	0.08	0.08	0.08
44	OQS54525.1	hypothetical protein EHP00_32 [Enterocytozoon hepatopenaei]	18802	5.96	372	3	17.3	0.64	74	4	22.8	0.64	36	4	27.2	0.18	26	4	23.5	0.18	0.64	0.18
45	OQS55167.1	hypothetical protein EHP00_1550 [Enterocytozoon hepatopenaei]	19897	8.81	371	10	60.6	0.87	203	4	26.9	0.37	#N/A	#N/A	#N/A	#N/A	236	5	33.1	0.37	0.62	#N/A
46	OQS54261.1	hypothetical protein EHP00_2206 [Enterocytozoon hepatopenaei]	16430	4.38	361	5	38.4	0.75	351	6	47.3	0.75	215	4	22.6	1.12	248	4	28.8	0.75	0.75	0.935
47	OQS54520.1	IPP1 [Enterocytozoon hepatopenaei]	31667	5.44	361	9	36	0.49	363	7	27.3	0.49	83	8	37.8	0.11	217	7	27.7	0.49	0.49	0.3
48	OQS54524.1	Rhoa [Enterocytozoon hepatopenaei]	21802	4.58	339	10	41.3	1.73	952	13	59.2	3.84	692	13	54.1	2.63	1283	16	68.9	4.59	2.785	3.61
49	OQS53386.1	hypothetical protein EHP00_2602 [Enterocytozoon hepatopenaei]	36035	5.18	334	9	26.3	0.42	127	7	27.6	0.19	135	12	30.4	0.42	215	11	34.2	0.3	0.305	0.36
50	OQS53650.1	SEC53 [Enterocytozoon hepatopenaei]	31570	6.26	323	11	38	0.82	362	13	42.7	1.72	449	14	46.4	1.46	136	10	44.2	0.65	1.27	1.055
51	OQS53387.1	hypothetical protein EHP00_2603 [Enterocytozoon hepatopenaei]	122057	4.79	323	21	20.6	0.24	230	13	18.3	0.05	328	17	19.7	0.3	555	15	18.1	0.27	0.145	0.285
52	OQS53364.1	hypothetical protein EHP00_1967 [Enterocytozoon hepatopenaei]	26500	4.55	312	8	38.6	1.29	513	6	23.7	1.58	455	6	28.9	1.04	458	4	22.8	0.81	1.435	0.925
53	OQS53660.1	UBC7 [Enterocytozoon hepatopenaei]	20758	5.12	308	6	43.9	0.82	454	7	45.6	1.46	343	6	38.3	0.57	404	5	39.4	0.82	1.14	0.695
54	OQS54099.1	hypothetical protein EHP00_1169 [Enterocytozoon hepatopenaei]	32479	5.02	299	9	28	0.97	187	6	21.8	0.34	60	4	10.5	0.21	134	7	24.7	0.97	0.655	0.59
55	OQS54811.1	RPL12 [Enterocytozoon hepatopenaei]	20120	9.48	296	9	50.8	1.53	819	12	61.7	3.7	639	10	58.5	3.03	703	10	59.6	3.03	2.615	3.03
56	OQS55341.1	hypothetical protein EHP00_803 [Enterocytozoon hepatopenaei]	31768	8.82	290	8	27.5	0.22	3021	18	52.8	7.93	2534	21	61.6	8.87	2737	22	69.4	8.87	4.075	8.87
57	OQS55728.1	hypothetical protein EHP00_2592 [Enterocytozoon hepatopenaei]	11060	6.89	290	5	54.8	2.87	250	7	61.5	2.87	43	6	83.7	0.72	320	7	58.7	4.07	2.87	2.395
58	OQS55561.1	CDC11 [Enterocytozoon hepatopenaei]	30342	4.75	275	6	20.8	0.68	320	9	28.7	1.07	191	4	21.5	0.37	240	4	17.4	0.52	0.875	0.445
59	OQS55729.1	cyp2 [Enterocytozoon hepatopenaei]	6143	4.76	273	5	67.9	5.38	61	6	69.8	1.53	#N/A	#N/A	#N/A	#N/A	37	3	67.9	1.53	3.455	#N/A
60	OQS53731.1	hypothetical protein EHP00_751 [Enterocytozoon hepatopenaei]	23650	6.43	265	8	46.2	1.53	479	8	52.9	1.21	192	4	27.4	0.49	682	8	51	1.88	1.37	1.185
61	OQS55086.1	RPN11 [Enterocytozoon hepatopenaei]	32698	6.4	263	6	23.4	0.34	929	11	30.7	1.17	528	7	30	0.47	509	8	24.5	0.97	0.755	0.72
62	OQS53508.1	Peptidase M1 [Enterocytozoon hepatopenaei]	99968	5.72	257	18	22.6	0.25	69	12	19.9	0.07	242	24	33.5	0.38	137	21	29.4	0.17	0.16	0.275
63	OQS53584.1	hypothetical protein EHP00_1372 [Enterocytozoon hepatopenaei]	14938	10.13	256	8	37.8	1.27	163	3	17.8	0.85	363	8	34.8	2.41	307	7	50.4	1.78	1.06	2.095
64	OQS55667.1	hypothetical protein EHP00_1389 [Enterocytozoon hepatopenaei]	29637	7	250	6	21.3	0.38	#N/A	#N/A	#N/A	#N/A	29	7	29.5	0.11	55	5	22	0.24	#N/A	0.175
65	OQS54647.1	RPT5 [Enterocytozoon hepatopenaei]	44338	5.63	244	16	40.8	0.54	466	14	33.5	0.65	146	11	30.2	0.33	381	17	41.1	0.78	0.595	0.555
66	OQS54120.1	rps14 [Enterocytozoon hepatopenaei]	17569	10.08	243	8	64.2	1.88	409	7	39.5	2.43	1372	13	74.1	13.05	623	11	63	3.88	2.155	8.465
67	OQS55841.1	RPL23 [Enterocytozoon hepatopenaei]	16097	10.21	242	4	25	1.15	70	4	25.7	0.77	328	9	38.5	2.15	203	6	43.2	1.6	0.96	1.875
68	OQS54917.1	hypothetical protein EHP00_968 [Enterocytozoon hepatopenaei]	50579	5.01	242	8	16.6	0.37	673	16	39	0.88	1353	21	47.9	1.92	1918	14	32.7	1.74	0.625	1.83
69	OQS53454.1	diphthamide biosynthesis methyltransferase [Enterocytozoon hepatopenaei]	58234	4.85	240	18	33.8	0.32	230	10	28.9	0.12	#N/A	#N/A	#N/A	#N/A	546	14	31.2	0.55	0.22	#N/A
70	OQS54843.1	RPN8A [Enterocytozoon hepatopenaei]	30782	5.06	239	3	17.2	0.23	280	5	27	0.23	135	2	10.9	0.23	133	2	10.9	0.23	0.23	0.23
71	OQS54808.1	hypothetical protein EHP00_163 [Enterocytozoon hepatopenaei]	25746	5.81	236	8	51.8	0.63	44	4	27.4	0.13	#N/A	#N/A	#N/A	#N/A	47	6	42	0.28	0.38	#N/A
72	OQS54492.1	hypothetical protein EHP00_2126 [Enterocytozoon hepatopenaei]	62154	8.56	227	10	15.4	0.29	887	14	29.4	0.86	814	13	26.4	0.86	572	11	25.7	0.59	0.575	0.725
73	OQS55858.1	RPS4 [Enterocytozoon hepatopenaei]	30423	9.55	223	9	38.7	0.68	344	11	43.9	0.68	433	10	44.2	1.29	133	10	36.8	0.37	0.68	0.83
74	OQS54649.1	Proteasome [Enterocytozoon hepatopenaei]	23201	6.17	222	5	20.6	0.5	448	8	43.5	0.96	235	12	63.2	0.5	234	7	37.8	0.5	0.73	0.5
75	OQS55149.1	sod [Enterocytozoon hepatopenaei]	27562	5.52	221	5	28	0.58	270	4	16.7	0.58	321	6	33.1	0.99	265	3	15.9	0.58	0.58	0.785
76	OQS55400.1	RPS19 [Enterocytozoon hepatopenaei]	15689	9.7	216	4	42	0.8	189	6	53.6	2.25	439	9	59.4	3.81	255	7	55.8	1.67	1.525	2.74
77	OQS54948.1	RPS5 [Enterocytozoon hepatopenaei]	21366	9.8	215	11	65.6	0.8	564	8	40.6	2.73	1285	16	77.6	15.1	628	12	62.5	3.32	1.765	9.21
78	OQS54044.1	hypothetical protein EHP00_1696 [Enterocytozoon hepatopenaei]	39193	8.88	214	7	25.6	0.38	783	17	47.9	1.87	867	15	44	2.11	333	17	50	1.07	1.125	1.59
79	OQS54784.1	hypothetical protein EHP00_1272 [Enterocytozoon hepatopenaei]	13824	6.34	214	6	32.5	1.41	172	4	23.3	0.93	49	2	17.5	0.55	135	2	17.5	0.55	1.17	0.55
80	OQS55567.1	PUP1 [Enterocytozoon hepatopenaei]	27624	7.57	212	9	37.5	0.98	444	11	53.2	1.49	59	8	33.1	0.12	28	6	27.8	0.12	1.235	0.12
81	OQS55472.1	hypothetical protein EHP00_826 [Enterocytozoon hepatopenaei]	18230	4.45	209	7	61.1	1.34	147	7	47.8	0.67	111	5	51.6	0.41	149	6	44.6	0.67	1.005	0.54
82	OQS53362.1	RPS17 [Enterocytozoon hepatopenaei]	14145	9.55	207	5	39.8	0.91	545	8	56.9	6.02	539	9	56.9	1.95	446	9	63.4	1.95	3.465	1.95
83	OQS55645.1	hypothetical protein EHP00_429 [Enterocytozoon hepatopenaei]	19048	5.25	200	11	63.3	2.67	69	9	55.4	0.38	64	7	44	0.38	48	6	43.4	0.18	1.525	0.28
84	OQS55746.1	hypothetical protein EHP00_2593 [Enterocytozoon hepatopenaei]	19066	5.25	200	11	60.8	2.67	69	9	53	0.38	64	7	41.6	0.38	48	6	41	0.18	1.525	0.28
85	OQS54679.1	translation initiation factor 6 [Enterocytozoon hepatopenaei]	25691	4.96	199	9	34.5	0.84	198	8	42.6	0.63	211	9	41.3	0.44	189	8	49.4	0.44	0.735	0.44
86	OQS54497.1	Rpl23a [Enterocytozoon hepatopenaei]	14932	10.02	198	4	29.2	1.27	#N/A	#N/A	#N/A	#N/A	122	4	40	0.85	#N/A	#N/A	#N/A	#N/A	#N/A	#N/A
87	OQS54503.1	eif3i [Enterocytozoon hepatopenaei]	36777	5.69	185	9	30.7	0.3	107	8	26	0.3	64	7	29.3	0.09	67	5	17.9	0.19	0.3	0.14
88	OQS53623.1	hypothetical protein EHP00_1674 [Enterocytozoon hepatopenaei]	27747	4.95	183	2	12.3	0.25	#N/A	#N/A	#N/A	#N/A	46	3	21.3	0.12	191	4	20	0.12	#N/A	0.12
89	OQS54202.1	rpl24p [Enterocytozoon hepatopenaei]	15215	9.98	180	6	54.5	1.24	91	4	34.1	0.83	249	7	44.7	2.35	214	8	61.4	2.35	1.035	2.35
90	OQS54863.1	HHT1 [Enterocytozoon hepatopenaei]	16649	11.4	174	5	29.7	0.74	29	2	8.8	0.2	470	8	39.2	2.65	162	5	28.4	0.45	0.47	1.55
91	OQS53610.1	rps8a [Enterocytozoon hepatopenaei]	19500	10.13	172	7	42.2	0.37	22	5	39.3	0.17	245	10	49.7	0.61	26	8	39.3	0.17	0.27	0.39
92	OQS54566.1	RPL27A [Enterocytozoon hepatopenaei]	16912	10.18	170	2	16.3	0.44	166	5	25.2	0.73	236	5	28.6	0.73	100	3	22.4	0.44	0.585	0.585
93	OQS53890.1	psmb3 [Enterocytozoon hepatopenaei]	23470	5.02	170	4	29.7	0.49	341	3	23.1	0.49	52	2	17	0.14	92	4	25.5	0.31	0.49	0.225
94	EED44298.1	protein translation elongation factor EF-1A [Enterocytozoon bieneusi H348]	52364	9.04	169	13	31.9	0.13	147	10	26.3	0.06	195	13	31.9	0.2	103	15	32.7	0.2	0.095	0.2
95	OQS54209.1	HTB1 [Enterocytozoon hepatopenaei]	14167	9.68	166	6	54.5	1.36	191	6	53.8	1.93	1146	12	77.3	30.17	524	8	52.3	5.92	1.645	18.045
96	OQS53833.1	hypothetical protein EHP00_2290 [Enterocytozoon hepatopenaei]	45812	9.27	163	8	28.9	0.23	#N/A	#N/A	#N/A	#N/A	142	11	29.4	0.23	36	9	30.3	0.07	#N/A	0.15
97	OQS55677.1	TIF1 [Enterocytozoon hepatopenaei]	47738	6.23	159	10	26.3	0.31	296	11	23.4	0.49	#N/A	#N/A	#N/A	#N/A	#N/A	#N/A	#N/A	#N/A	0.4	#N/A	1
98	OQS54336.1	RPT2 [Enterocytozoon hepatopenaei]	47428	5.72	155	10	34.8	0.14	36	7	26	0.07	99	6	22.2	0.22	#N/A	#N/A	#N/A	#N/A	0.105	#N/A
99	OQS53832.1	60S ribosomal protein L11 [Enterocytozoon hepatopenaei]	18855	9.82	153	5	31.5	1.27	52	1	6.7	0.18	267	8	43.6	2.16	94	2	12.7	0.39	0.725	1.275
100	OQS53612.1	hypothetical protein EHP00_1663 [Enterocytozoon hepatopenaei]	13311	9.6	153	2	20.2	0.58	88	2	20.2	0.58	#N/A	#N/A	#N/A	#N/A	78	3	28.4	0.58	0.58	#N/A
101	OQS54876.1	Rps11 [Enterocytozoon hepatopenaei]	17355	9.77	152	4	26.6	0.71	344	6	33.1	1.44	812	8	45.5	2.48	411	4	26.6	1.44	1.075	1.96
102	EED44519.1	HSP7A [Enterocytozoon bieneusi H348]	76073	5.53	152	11	16.4	0.14	141	14	24.3	0.14	182	12	18.3	0.14	139	12	17.9	0.09	0.14	0.115
103	OQS53771.1	hypothetical protein EHP00_1246 [Enterocytozoon hepatopenaei]	14892	9.36	152	7	51.1	2.44	40	9	45.9	1.8	100	6	35.3	0.85	28	4	34.6	0.23	2.12	0.54
104	EED44392.1	19S/PA700 proteasome regulatory particle subunit Rpt2p/S4 [Enterocytozoon bieneusi H348]	47739	6.25	152	4	15.8	0.07	36	8	24.5	0.07	89	11	36.5	0.14	#N/A	#N/A	#N/A	#N/A	0.07	#N/A
105	OQS55007.1	hypothetical protein EHP00_1748 [Enterocytozoon hepatopenaei]	12980	9.26	149	4	41.8	1.02	141	4	43.6	1.02	176	5	52.7	1.02	190	7	48.2	1.02	1.02	1.02
106	OQS54285.1	psma7-a [Enterocytozoon hepatopenaei]	25184	5.09	148	3	19.2	0.28	193	8	41.1	0.28	#N/A	#N/A	#N/A	#N/A	140	4	26.5	0.28	0.28	#N/A
107	OQS54494.1	26S [Enterocytozoon hepatopenaei]	42994	5.29	146	8	27.4	0.35	228	8	23.5	0.45	110	9	23.5	0.35	42	3	10.2	0.16	0.4	0.255
108	OQS53455.1	PTP3 [Enterocytozoon hepatopenaei]	51767	4.74	145	9	24	0.28	91	8	25.6	0.06	99	11	26.4	0.2	126	8	25.3	0.06	0.17	0.13
109	OQS54093.1	hypothetical protein EHP00_1163 [Enterocytozoon hepatopenaei]	31184	8.93	144	3	14.4	0.22	#N/A	#N/A	#N/A	#N/A	#N/A	#N/A	#N/A	#N/A	#N/A	#N/A	#N/A	#N/A	#N/A	#N/A	1
110	OQS54473.1	RPL8 [Enterocytozoon hepatopenaei]	25817	10.01	144	7	35.3	0.44	#N/A	#N/A	#N/A	#N/A	1245	14	50	3.85	52	4	25.2	0.13	#N/A	1.99
111	OQS54474.1	hypothetical protein EHP00_1061 [Enterocytozoon hepatopenaei]	15847	4.88	138	6	48.5	0.79	47	3	24.3	0.21	#N/A	#N/A	#N/A	#N/A	36	6	55.9	0.21	0.5	#N/A
112	EED43695.1	protein translation initiation factor IF-4A [Enterocytozoon bieneusi H348]	47553	7.49	137	6	19.8	0.14	173	4	16.5	0.14	#N/A	#N/A	#N/A	#N/A	#N/A	#N/A	#N/A	#N/A	0.14	#N/A	1
113	OQS55682.1	RPS3 [Enterocytozoon hepatopenaei]	23620	9.81	137	9	49.3	0.49	420	15	66.5	1.88	834	16	67	6.28	338	10	55.5	1.53	1.185	3.905
114	OQS54701.1	PUP2 [Enterocytozoon hepatopenaei]	22906	7.57	137	9	50.2	0.15	444	12	70.9	0.98	103	9	57.1	0.31	253	7	41.4	0.51	0.565	0.41
115	OQS55186.1	hypothetical protein EHP00_1449 [Enterocytozoon hepatopenaei]	17670	4.62	136	3	31.5	0.19	61	2	18.1	0.19	#N/A	#N/A	#N/A	#N/A	#N/A	#N/A	#N/A	#N/A	0.19	#N/A	1
116	OQS54254.1	hypothetical protein EHP00_923 [Enterocytozoon hepatopenaei]	53667	4.11	129	4	11.8	0.06	#N/A	#N/A	#N/A	#N/A	229	4	11.8	0.13	810	9	27.1	0.35	#N/A	0.24
117	OQS55569.1	desi1 [Enterocytozoon hepatopenaei]	19989	5.84	127	5	37.2	0.59	139	7	33.7	0.86	43	3	15.1	0.17	38	2	9.9	0.17	0.725	0.17
118	OQS55648.1	hypothetical protein EHP00_1954 [Enterocytozoon hepatopenaei]	40827	9.12	127	6	19.4	0.17	#N/A	#N/A	#N/A	#N/A	74	5	22.5	0.08	#N/A	#N/A	#N/A	#N/A	#N/A	#N/A
119	OQS55366.1	CDC10 [Enterocytozoon hepatopenaei]	36415	5.48	127	4	15.3	0.19	270	6	27.2	0.42	438	9	38.3	0.42	267	8	34.5	0.42	0.305	0.42
120	OQS54600.1	VMA2 [Enterocytozoon hepatopenaei]	52093	5.16	123	6	18.2	0.13	267	7	18.6	0.13	351	9	28.3	0.2	120	9	27.8	0.13	0.13	0.165
121	OQS54218.1	hypothetical protein EHP00_861 [Enterocytozoon hepatopenaei]	15070	9.39	118	4	25	0.5	25	3	17.2	0.23	55	3	30.5	0.23	60	2	13.3	0.23	0.365	0.23
122	OQS54277.1	hypothetical protein EHP00_2068 [Enterocytozoon hepatopenaei]	14718	7.88	118	10	57.5	1.29	89	6	35.4	0.51	43	3	20.5	0.23	60	8	43.3	0.86	0.9	0.545
123	OQS53577.1	lysine--tRNA [Enterocytozoon hepatopenaei]	56260	5.4	116	11	27.5	0.12	672	18	33.7	1.35	935	23	42.3	2.3	490	14	28.1	1.09	0.735	1.695
124	OQS53882.1	hypothetical protein EHP00_704 [Enterocytozoon hepatopenaei]	39550	5.14	116	14	36.9	0.49	206	14	43.1	0.76	21	10	27.4	0.08	56	11	36.3	0.27	0.625	0.175
125	OQS53483.1	ribosomal prt L30 [Enterocytozoon hepatopenaei]	11743	9.41	113	4	35.8	0.67	238	5	49.1	2.6	226	4	40.6	1.16	230	5	47.2	1.79	1.635	1.475
126	QDE10459.1	actin, partial [Cryptosporidium sp. vole genotype II]	37112	5.39	109	6	31.4	0.09	94	6	27.8	0.09	#N/A	#N/A	#N/A	#N/A	#N/A	#N/A	#N/A	#N/A	0.09	#N/A	1
127	QDF60588.1	actin, partial [Cryptosporidium canis]	37331	5.39	109	6	33.1	0.09	#N/A	#N/A	#N/A	#N/A	#N/A	#N/A	#N/A	#N/A	#N/A	#N/A	#N/A	#N/A	#N/A	#N/A	1
128	QDE10460.1	actin, partial [Cryptosporidium sp.]	35514	5.48	109	5	26.3	0.09	94	6	26.7	0.09	#N/A	#N/A	#N/A	#N/A	#N/A	#N/A	#N/A	#N/A	0.09	#N/A	1
129	OQS55686.1	bdf1 [Enterocytozoon hepatopenaei]	40533	4.93	106	8	30.6	0.17	38	7	18.1	0.08	19	3	9.6	0.08	44	7	24.4	0.17	0.125	0.125
130	EDQ31078.1	LSU ribosomal protein L14P [Enterocytozoon bieneusi H348]	16358	10.13	105	3	27	0.21	25	3	25.7	0.21	151	6	36.5	0.76	65	4	26.4	0.21	0.21	0.485
131	OQS54598.1	hypothetical protein EHP00_103 [Enterocytozoon hepatopenaei]	10402	5.13	103	4	61.5	0.77	#N/A	#N/A	#N/A	#N/A	#N/A	#N/A	#N/A	#N/A	34	1	13.5	0.33	#N/A	#N/A
132	OQS55641.1	hypothetical protein EHP00_1483 [Enterocytozoon hepatopenaei]	23780	6.63	103	3	15.1	0.14	97	5	18.9	0.14	80	4	18.4	0.3	124	5	24.5	0.3	0.14	0.3
133	OQS53421.1	sec31 [Enterocytozoon hepatopenaei]	94102	8.93	102	12	17.4	0.03	327	24	31.4	0.31	45	10	16.4	0.11	96	13	23.3	0.07	0.17	0.09
134	OQS53453.1	hypothetical protein EHP00_2495 [Enterocytozoon hepatopenaei]	23774	6.57	101	3	16.3	0.3	#N/A	#N/A	#N/A	#N/A	#N/A	#N/A	#N/A	#N/A	#N/A	#N/A	#N/A	#N/A	#N/A	#N/A	1
135	OQS54783.1	hypothetical protein EHP00_1273 [Enterocytozoon hepatopenaei]	13948	8.48	101	6	42.6	0.92	#N/A	#N/A	#N/A	#N/A	29	3	23.8	0.55	58	5	33.6	0.92	#N/A	0.735
136	OQS54349.1	hypothetical protein EHP00_1419 [Enterocytozoon hepatopenaei]	69192	8.62	101	14	22.5	0.15	91	10	12.3	0.05	162	20	26.9	0.38	127	10	16.9	0.15	0.1	0.265
137	OQS53547.1	hypothetical protein EHP00_2687 [Enterocytozoon hepatopenaei]	14458	6.71	99	3	33.6	0.24	#N/A	#N/A	#N/A	#N/A	#N/A	#N/A	#N/A	#N/A	#N/A	#N/A	#N/A	#N/A	#N/A	#N/A	1
138	OQS54875.1	ubc15 [Enterocytozoon hepatopenaei]	20140	4.86	99	3	19.5	0.36	214	2	7.5	0.36	100	3	12.1	0.36	96	2	7.5	0.36	0.36	0.36
139	OQS54143.1	RPS9 [Enterocytozoon hepatopenaei]	21688	9.85	94	3	16.9	0.33	99	5	21.2	0.54	461	13	51.9	2.17	145	8	34.9	0.54	0.435	1.355
140	OQS55835.1	DBP2 [Enterocytozoon hepatopenaei]	58089	9.09	93	5	13.5	0.12	992	20	49	0.83	1472	22	51.9	1.55	389	13	37.8	0.39	0.475	0.97
141	OQS53490.1	hypothetical protein EHP00_1814 [Enterocytozoon hepatopenaei]	17131	6.75	92	3	19	0.43	53	4	14.3	0.43	#N/A	#N/A	#N/A	#N/A	22	2	10.9	0.2	0.43	#N/A
142	EED43867.1	karyopherin (importin) beta [Enterocytozoon bieneusi H348]	96286	8.84	88	8	9.4	0.07	75	9	14.4	0.07	75	9	15	0.07	64	8	12.3	0.07	0.07	0.07
143	OQS53445.1	hypothetical protein EHP00_2637 [Enterocytozoon hepatopenaei]	12701	9.96	86	5	41	0.61	108	4	35.9	1.05	187	4	35.9	1.61	224	6	41	1.61	0.83	1.61
144	EDQ31062.1	GTP-binding nuclear protein RAN [Enterocytozoon bieneusi H348]	26095	6.74	86	6	25.6	0.13	136	6	31.6	0.27	#N/A	#N/A	#N/A	#N/A	49	3	15.8	0.13	0.2	#N/A
145	OQS54871.1	HDAC1 [Enterocytozoon hepatopenaei]	46494	5.01	85	5	16.1	0.07	#N/A	#N/A	#N/A	#N/A	#N/A	#N/A	#N/A	#N/A	#N/A	#N/A	#N/A	#N/A	#N/A	#N/A	1
146	OQS53919.1	CCT4 [Enterocytozoon hepatopenaei]	66623	5.34	84	12	26.7	0.05	125	18	37.5	0.16	181	12	27.9	0.21	85	11	23.5	0.1	0.105	0.155
147	OQS55378.1	hypothetical protein EHP00_1227 [Enterocytozoon hepatopenaei]	47345	8.78	83	12	23.1	0.4	106	7	12.3	0.22	472	15	32.9	1.1	418	15	35.6	0.83	0.31	0.965
148	OQS53972.1	hypothetical protein EHP00_1803 [Enterocytozoon hepatopenaei]	22050	5.17	83	5	33.7	0.53	387	4	15.6	0.76	260	6	27.1	0.76	349	6	32.2	0.76	0.645	0.76
149	OQS54990.1	spt16 [Enterocytozoon hepatopenaei]	94746	5.41	82	11	12.2	0.11	25	17	27.1	0.03	61	14	17.4	0.07	22	9	13.5	0.03	0.07	0.05
150	sp|A9CTP8.1|SYNC_ENTBH	Asparaginyl-tRNA synthetase	53249	6.21	81	4	7.6	0.13	64	8	20.7	0.13	87	5	10	0.13	59	4	9.4	0.06	0.13	0.095
151	OQS54576.1	UBE2D4 [Enterocytozoon hepatopenaei]	18846	6.1	75	5	45.5	0.64	192	3	26.7	0.18	41	2	20.6	0.18	132	2	14.5	0.18	0.41	0.18
152	OQS54224.1	rpl5a [Enterocytozoon hepatopenaei]	32342	9.84	74	9	27.6	0.22	#N/A	#N/A	#N/A	#N/A	136	11	40.6	0.34	66	11	36.7	0.22	#N/A	0.28
153	OQS54892.1	HHF1 [Enterocytozoon hepatopenaei]	11803	10.92	73	4	38.2	0.29	154	5	38.2	0.67	168	7	44.5	2.6	131	4	34.5	0.29	0.48	1.445
154	OQS55010.1	asparagine--tRNA [Enterocytozoon hepatopenaei]	52428	6.11	73	5	12.3	0.06	45	5	15.2	0.06	85	4	10.1	0.13	#N/A	#N/A	#N/A	#N/A	0.06	#N/A
155	OQS55492.1	hypothetical protein EHP00_1870 [Enterocytozoon hepatopenaei]	36314	6.84	73	12	31.4	0.09	#N/A	#N/A	#N/A	#N/A	#N/A	#N/A	#N/A	#N/A	#N/A	#N/A	#N/A	#N/A	#N/A	#N/A	1
156	EDQ31107.1	hypothetical protein EBI_26477 [Enterocytozoon bieneusi H348]	29142	9.2	73	4	9.4	0.11	#N/A	#N/A	#N/A	#N/A	#N/A	#N/A	#N/A	#N/A	#N/A	#N/A	#N/A	#N/A	#N/A	#N/A	1
157	EED43661.1	metal-dependent protease of the PAD1/JAB1 superfamily, predicted [Enterocytozoon bieneusi H348]	33264	8.8	72	10	24.5	0.1	185	12	34.1	0.46	94	7	30	0.1	92	10	36.2	0.33	0.28	0.215
158	OQS53358.1	hypothetical protein EHP00_2005 [Enterocytozoon hepatopenaei]	36716	5.21	72	3	8.3	0.19	47	2	4.3	0.09	20	1	3.7	0.09	31	2	5.8	0.09	0.14	0.09
159	OQS54079.1	hypothetical protein EHP00_1799 [Enterocytozoon hepatopenaei]	27092	6.04	70	2	8.9	0.26	82	2	9.8	0.12	310	5	23.8	0.79	248	6	20.9	0.26	0.19	0.525
160	EED43745.1	cell division control protein 10 [Enterocytozoon bieneusi H348]	30214	4.93	69	3	9.1	0.11	26	2	9.1	0.11	39	7	37.6	0.11	54	2	9.1	0.11	0.11	0.11
161	OQS54605.1	hypothetical protein EHP00_110 [Enterocytozoon hepatopenaei]	21797	6.36	69	2	10.2	0.15	55	2	8.6	0.15	#N/A	#N/A	#N/A	#N/A	#N/A	#N/A	#N/A	#N/A	0.15	#N/A	1
162	OQS55670.1	hypothetical protein EHP00_1386 [Enterocytozoon hepatopenaei]	20773	6.77	68	2	11.8	0.16	#N/A	#N/A	#N/A	#N/A	#N/A	#N/A	#N/A	#N/A	#N/A	#N/A	#N/A	#N/A	#N/A	#N/A	1
163	EED42487.1	hypothetical protein EBI_25897 [Enterocytozoon bieneusi H348]	6886	6.04	68	8	16.1	1.3	45	4	14.5	0.52	25	6	80.6	0.52	25	7	67.7	0.52	0.91	0.52
164	OQS54710.1	hypothetical protein EHP00_990 [Enterocytozoon hepatopenaei]	16181	5.17	67	1	9.1	0.21	88	3	30.8	0.21	#N/A	#N/A	#N/A	#N/A	#N/A	#N/A	#N/A	#N/A	0.21	#N/A	1
165	OQS55355.1	SSE1 [Enterocytozoon hepatopenaei]	81810	5.62	67	13	21.3	0.04	132	10	18.4	0.04	80	14	20.3	0.04	#N/A	#N/A	#N/A	#N/A	0.04	#N/A
166	OQS55643.1	SAR1 [Enterocytozoon hepatopenaei]	24294	5.31	66	2	9	0.14	151	4	19.3	0.29	112	3	17.9	0.29	49	3	17.9	0.14	0.215	0.215
167	OQS54455.1	Endochitinase [Enterocytozoon hepatopenaei]	66609	8.69	64	10	20.1	0.05	#N/A	#N/A	#N/A	#N/A	#N/A	#N/A	#N/A	#N/A	#N/A	#N/A	#N/A	#N/A	#N/A	#N/A	1
168	OQS54268.1	hypothetical protein EHP00_1849 [Enterocytozoon hepatopenaei]	19010	9.12	63	3	14.3	0.39	39	1	5	0.18	#N/A	#N/A	#N/A	#N/A	39	2	5.6	0.18	0.285	#N/A
169	OQS54234.1	hypothetical protein EHP00_906 [Enterocytozoon hepatopenaei]	12827	8.93	63	2	24.1	0.27	#N/A	#N/A	#N/A	#N/A	#N/A	#N/A	#N/A	#N/A	#N/A	#N/A	#N/A	#N/A	#N/A	#N/A	1
170	OQS54539.1	Proteasome [Enterocytozoon hepatopenaei]	27216	5.16	62	4	23.4	0.12	85	6	40.6	0.12	138	4	25.9	0.26	64	4	28.9	0.12	0.12	0.19
171	OQS53506.1	rpl6 [Enterocytozoon hepatopenaei]	21504	8.96	62	5	25.4	0.34	332	6	30.2	0.54	117	6	33.9	0.34	222	6	29.1	0.16	0.44	0.25
172	OQS54051.1	Tryptophan--tRNA [Enterocytozoon hepatopenaei]	45594	6.35	61	8	29.4	0.07	#N/A	#N/A	#N/A	#N/A	#N/A	#N/A	#N/A	#N/A	#N/A	#N/A	#N/A	#N/A	#N/A	#N/A	1
173	OQS55302.1	ubiquitin-40S ribosomal protein S31 fusion protein [Enterocytozoon hepatopenaei]	16651	9.46	61	5	32.9	0.45	43	6	42.3	0.2	36	3	22.8	0.2	37	2	16.8	0.2	0.325	0.2
174	OQS53782.1	hypothetical protein EHP00_1234 [Enterocytozoon hepatopenaei]	24045	5.54	60	9	36.4	0.68	72	10	41.1	0.68	103	7	39.2	0.3	38	10	47.8	0.3	0.68	0.3
175	OQS53967.1	hypothetical protein EHP00_1737 [Enterocytozoon hepatopenaei]	36791	7.33	59	11	43.6	0.3	759	15	55.2	1.37	1831	21	58.6	7.66	1760	22	53.1	6.28	0.835	6.97
176	OQS54511.1	hypothetical protein EHP00_19 [Enterocytozoon hepatopenaei]	34483	7.51	57	4	16.4	0.2	2585	16	41.8	5.26	4262	20	51.5	8.04	6644	16	40.8	8.04	2.73	8.04
177	EDQ31085.1	coatomer beta subunit [Enterocytozoon bieneusi H348]	92219	6.22	57	12	19.4	0.04	28	11	17.6	0.04	37	14	23.2	0.04	42	15	24.1	0.04	0.04	0.04
178	OQS54741.1	hypothetical protein EHP00_1724 [Enterocytozoon hepatopenaei]	15825	5.42	57	3	26.1	0.47	31	5	43	0.21	#N/A	#N/A	#N/A	#N/A	#N/A	#N/A	#N/A	#N/A	0.34	#N/A	1
179	OQS55792.1	rps24e [Enterocytozoon hepatopenaei]	15252	10.49	56	3	24.2	0.5	37	6	38.6	0.22	89	4	29.5	0.5	42	7	62.9	0.22	0.36	0.36
180	OQS54976.1	Suppressor of variegation 205 [Enterocytozoon hepatopenaei]	20866	8.36	52	2	10	0.16	101	7	47.2	0.35	58	1	7.2	0.16	48	4	30	0.35	0.255	0.255
181	AVQ09707.1	spore wall protein 1 [Enterocytozoon hepatopenaei]	26981	8.45	51	5	22.8	0.26	269	12	57	1.86	266	10	39	1.01	103	8	35.5	0.59	1.06	0.8
182	OQS53357.1	RPL7A [Enterocytozoon hepatopenaei]	24391	9.78	50	5	26	0.29	#N/A	#N/A	#N/A	#N/A	134	4	21.9	0.47	#N/A	#N/A	#N/A	#N/A	#N/A	#N/A
183	EED44032.1	GTPase SAR1 related small G protein [Enterocytozoon bieneusi H348]	21938	4.92	50	4	21.9	0.15	193	2	13.3	0.15	165	6	37.8	0.15	230	4	26.5	0.15	0.15	0.15
184	OQS53984.1	PSMC6 [Enterocytozoon hepatopenaei]	43633	6.89	46	3	16.8	0.08	179	5	17.8	0.16	169	12	34.6	0.34	20	14	46	0.08	0.12	0.21
185	OQS54174.1	RPL18 [Enterocytozoon hepatopenaei]	19887	10.01	46	4	17.1	0.17	#N/A	#N/A	#N/A	#N/A	298	9	42.3	2.5	25	2	14.3	0.17	#N/A	1.335
186	EED44053.1	LSU ribosomal protein L23P [Enterocytozoon bieneusi H348]	16688	10.15	46	4	22.4	0.45	#N/A	#N/A	#N/A	#N/A	#N/A	#N/A	#N/A	#N/A	#N/A	#N/A	#N/A	#N/A	#N/A	#N/A	1
187	EED44121.1	LSU ribosomal protein L5P [Enterocytozoon bieneusi H348]	19369	9.81	45	4	26.3	0.17	#N/A	#N/A	#N/A	#N/A	45	3	18.7	0.17	36	4	20.5	0.17	#N/A	0.17
188	OQS54556.1	UGP1 [Enterocytozoon hepatopenaei]	54407	8.54	44	7	18.5	0.06	#N/A	#N/A	#N/A	#N/A	24	9	23.2	0.06	#N/A	#N/A	#N/A	#N/A	#N/A	#N/A
189	OQS55185.1	hypothetical protein EHP00_1450 [Enterocytozoon hepatopenaei]	19572	8.85	44	4	25.1	0.17	70	5	36.5	0.17	107	3	20.4	0.37	209	5	32.3	0.37	0.17	0.37
190	OQS53991.1	RPP2A [Enterocytozoon hepatopenaei]	13993	4.63	44	5	50.8	0.55	#N/A	#N/A	#N/A	#N/A	#N/A	#N/A	#N/A	#N/A	#N/A	#N/A	#N/A	#N/A	#N/A	#N/A	1
191	OQS54818.1	PSMC2 [Enterocytozoon hepatopenaei]	46412	9.04	44	11	30.3	0.07	96	14	37.3	0.15	73	10	27.4	0.07	52	10	31	0.07	0.11	0.07
192	EED44096.1	19S/PA700 proteasome regulatory particle subunit Rpt1p/S7 [Enterocytozoon bieneusi H348]	47132	8.6	44	9	29	0.07	103	11	35.5	0.14	101	9	24.2	0.14	52	8	28.1	0.07	0.105	0.105
193	OQS55715.1	hypothetical protein EHP00_453 [Enterocytozoon hepatopenaei]	51095	9.1	44	5	17	0.13	#N/A	#N/A	#N/A	#N/A	43	9	20.8	0.06	#N/A	#N/A	#N/A	#N/A	#N/A	#N/A
194	EED44143.1	ATP-dependent DNA helicase [Enterocytozoon bieneusi H348]	155514	8.21	44	18	15.7	0.02	24	18	17.3	0.04	21	15	15.7	0.02	20	17	15.5	0.02	0.03	0.02
195	OQS53459.1	translation elongation factor 2 [Enterocytozoon hepatopenaei]	18778	6.15	42	5	43.4	0.39	323	8	47.6	1.7	645	8	43.4	4.22	99	4	22.3	0.94	1.045	2.58
196	OQS55418.1	hypothetical protein EHP00_2549 [Enterocytozoon hepatopenaei]	41703	5.07	41	4	11.9	0.08	#N/A	#N/A	#N/A	#N/A	#N/A	#N/A	#N/A	#N/A	#N/A	#N/A	#N/A	#N/A	#N/A	#N/A	1
197	EED42990.1	hypothetical protein EBI_27289 [Enterocytozoon bieneusi H348]	7930	10.2	41	3	41.4	0.45	#N/A	#N/A	#N/A	#N/A	#N/A	#N/A	#N/A	#N/A	35	2	24.3	0.45	#N/A	#N/A
198	EED42243.1	LSU ribosomal protein L22P [Enterocytozoon bieneusi H348]	19413	9.49	40	7	43.9	0.17	#N/A	#N/A	#N/A	#N/A	139	4	17.9	0.38	#N/A	#N/A	#N/A	#N/A	#N/A	#N/A
199	OQS54364.1	Rpl17 [Enterocytozoon hepatopenaei]	19679	9.51	40	5	37.4	0.17	34	2	17.8	0.17	485	8	40.2	2.02	44	2	19	0.17	0.17	1.095
200	EED43777.1	SSU ribosomal protein S4E [Enterocytozoon bieneusi H348]	30598	9.62	40	5	24.8	0.11	89	3	15.6	0.11	82	6	17.8	0.11	33	4	18.9	0.11	0.11	0.11
201	EED44645.1	SSU ribosomal protein S7P [Enterocytozoon bieneusi H348]	21578	9.94	40	6	39.5	0.16	64	5	32.6	0.16	121	9	47.9	0.34	52	7	34.2	0.16	0.16	0.25
202	EED42306.1	hypothetical protein EBI_26704, partial [Enterocytozoon bieneusi H348]	43350	4.93	40	9	22.5	0.08	33	8	22.8	0.08	32	10	25.5	0.08	22	8	24.9	0.08	0.08	0.08
203	OQS55814.1	hypothetical protein EHP00_356 [Enterocytozoon hepatopenaei]	13830	5.52	38	3	32.8	0.25	36	2	8.4	0.55	#N/A	#N/A	#N/A	#N/A	45	3	28.6	0.55	0.4	#N/A
204	OQS53790.1	TCP1 [Enterocytozoon hepatopenaei]	67240	5.2	37	12	27.1	0.15	113	8	18.1	0.15	381	14	25.9	0.33	117	8	16.8	0.15	0.15	0.24
205	OQS55880.1	rpl18a [Enterocytozoon hepatopenaei]	20692	9.5	37	4	21.7	0.35	104	6	27.2	0.57	122	10	64.4	0.83	35	4	23.9	0.35	0.46	0.59
206	OQS54490.1	ADPATP carrier protein [Enterocytozoon hepatopenaei]	24147	6.18	36	5	35.2	0.14	#N/A	#N/A	#N/A	#N/A	#N/A	#N/A	#N/A	#N/A	#N/A	#N/A	#N/A	#N/A	#N/A	#N/A	1
207	EED44151.1	SWF/SNF family helicase [Enterocytozoon bieneusi H348]	65574	9.1	36	6	11.6	0.05	#N/A	#N/A	#N/A	#N/A	#N/A	#N/A	#N/A	#N/A	#N/A	#N/A	#N/A	#N/A	#N/A	#N/A	1
208	OQS54329.1	rps2 [Enterocytozoon hepatopenaei]	26272	9.92	36	8	40.8	0.13	34	8	50.4	0.27	626	18	73.3	5.76	42	6	31.3	0.13	0.2	2.945
209	OQS55668.1	hypothetical protein EHP00_1388 [Enterocytozoon hepatopenaei]	30175	5.93	35	10	48.9	0.11	#N/A	#N/A	#N/A	#N/A	#N/A	#N/A	#N/A	#N/A	#N/A	#N/A	#N/A	#N/A	#N/A	#N/A	1
210	EDQ31144.1	translation elongation factor 2 [Enterocytozoon bieneusi H348]	96661	6.47	33	20	30.1	0.03	60	17	21.2	0.03	67	17	23.8	0.03	88	16	20	0.03	0.03	0.03
211	OQS55490.1	hypothetical protein EHP00_1872 [Enterocytozoon hepatopenaei]	39393	5.39	33	11	31.8	0.08	#N/A	#N/A	#N/A	#N/A	#N/A	#N/A	#N/A	#N/A	#N/A	#N/A	#N/A	#N/A	#N/A	#N/A	1
212	OQS54327.1	hypothetical protein EHP00_1032 [Enterocytozoon hepatopenaei]	29129	8.84	33	6	29.1	0.11	#N/A	#N/A	#N/A	#N/A	19	8	34	0.11	24	6	28.3	0.11	#N/A	0.11
213	EED44086.1	19S/PA700 proteasome regulatory particle subunit Rpt5p/S6~ [Enterocytozoon bieneusi H348]	44606	6.22	33	10	33	0.07	#N/A	#N/A	#N/A	#N/A	#N/A	#N/A	#N/A	#N/A	38	8	23	0.07	#N/A	#N/A
214	OQS54651.1	hypothetical protein EHP00_149 [Enterocytozoon hepatopenaei]	59463	7.75	32	9	22.2	0.11	31	8	20	0.11	25	8	14.7	0.11	27	11	32.7	0.11	0.11	0.11
215	EED42157.1	hypothetical protein EBI_26534, partial [Enterocytozoon bieneusi H348]	13807	7.9	32	4	34.4	0.56	#N/A	#N/A	#N/A	#N/A	#N/A	#N/A	#N/A	#N/A	27	5	41	0.56	#N/A	#N/A
216	OQS54830.1	TRR1 [Enterocytozoon hepatopenaei]	38359	7.48	32	7	28.9	0.09	#N/A	#N/A	#N/A	#N/A	#N/A	#N/A	#N/A	#N/A	60	8	29.7	0.09	#N/A	#N/A
217	OQS53763.1	hypothetical protein EHP00_1254 [Enterocytozoon hepatopenaei]	24044	5.24	31	5	35.5	0.14	29	5	32	0.14	#N/A	#N/A	#N/A	#N/A	#N/A	#N/A	#N/A	#N/A	0.14	#N/A	1
218	OQS54313.1	RPL31 [Enterocytozoon hepatopenaei]	13078	9.74	31	3	25.7	0.26	72	3	24.8	0.59	339	4	40.7	1.53	64	4	24.8	0.59	0.425	1.06
219	OQS54528.1	ribosomal prt S23 [Enterocytozoon hepatopenaei]	17400	10.79	31	4	20.5	0.19	89	2	20.5	0.19	465	8	50	2.46	98	2	15.4	0.19	0.19	1.325
220	OQS54006.1	sumo2-a [Enterocytozoon hepatopenaei]	12656	6.82	31	3	40	0.27	#N/A	#N/A	#N/A	#N/A	#N/A	#N/A	#N/A	#N/A	#N/A	#N/A	#N/A	#N/A	#N/A	#N/A	1
221	EED44056.1	ATP-dependent 26S proteasome regulatory subunit [Enterocytozoon bieneusi H348]	43298	6.51	30	2	6.8	0.08	64	5	14.1	0.08	49	9	32.6	0.16	#N/A	#N/A	#N/A	#N/A	0.08	#N/A
222	OQS54388.1	spb1 [Enterocytozoon hepatopenaei]	64937	8.98	30	8	15.4	0.05	42	13	26.6	0.05	42	9	17.2	0.05	59	6	8.1	0.05	0.05	0.05
223	OQS53889.1	hypothetical protein EHP00_711 [Enterocytozoon hepatopenaei]	34486	9.13	30	7	30.2	0.1	42	9	34	0.1	42	10	34	0.1	59	15	51.4	0.1	0.1	0.1
224	OQS53629.1	PRE1 [Enterocytozoon hepatopenaei]	24971	5.76	30	4	22.4	0.13	69	3	22.4	0.13	#N/A	#N/A	#N/A	#N/A	#N/A	#N/A	#N/A	#N/A	0.13	#N/A	1
225	OQS55394.1	hypothetical protein EHP00_1211 [Enterocytozoon hepatopenaei]	25017	5.59	30	6	33	0.13	173	6	40.7	0.29	62	6	23.4	0.29	100	2	8.6	0.13	0.21	0.21
226	AQW44793.1	spore wall protein, partial [Enterocytozoon hepatopenaei]	16691	5.58	30	3	27.3	0.2	#N/A	#N/A	#N/A	#N/A	175	5	23.8	0.74	#N/A	#N/A	#N/A	#N/A	#N/A	#N/A
227	EED44564.1	hypothetical protein EBI_21714 [Enterocytozoon bieneusi H348]	43861	8.84	29	6	22.2	0.08	#N/A	#N/A	#N/A	#N/A	#N/A	#N/A	#N/A	#N/A	#N/A	#N/A	#N/A	#N/A	#N/A	#N/A	1
228	OQS53959.1	hypothetical protein EHP00_1744 [Enterocytozoon hepatopenaei]	20843	9.11	29	3	11	0.16	#N/A	#N/A	#N/A	#N/A	#N/A	#N/A	#N/A	#N/A	#N/A	#N/A	#N/A	#N/A	#N/A	#N/A	1
229	EDQ31257.1	hypothetical protein EBI_21964 [Enterocytozoon bieneusi H348]	21333	8.26	29	1	4.8	0.16	#N/A	#N/A	#N/A	#N/A	#N/A	#N/A	#N/A	#N/A	#N/A	#N/A	#N/A	#N/A	#N/A	#N/A	1
230	OQS55077.1	rps10 [Enterocytozoon hepatopenaei]	12407	6.29	29	5	43.9	0.28	#N/A	#N/A	#N/A	#N/A	#N/A	#N/A	#N/A	#N/A	26	2	17.8	0.28	#N/A	#N/A
231	OQS54821.1	dbe [Enterocytozoon hepatopenaei]	24567	9.37	29	2	14.1	0.29	27	7	39.9	0.14	#N/A	#N/A	#N/A	#N/A	29	7	37.6	0.14	0.215	#N/A
232	EED44072.1	seryl-tRNA synthetase [Enterocytozoon bieneusi H348]	49470	5.91	29	11	29.1	0.07	24	10	27	0.07	32	11	32.6	0.07	#N/A	#N/A	#N/A	#N/A	0.07	#N/A
233	OQS53484.1	hypothetical protein EHP00_2650 [Enterocytozoon hepatopenaei]	47302	8.97	29	8	24.4	0.07	#N/A	#N/A	#N/A	#N/A	#N/A	#N/A	#N/A	#N/A	26	5	18.5	0.07	#N/A	#N/A
234	EED43625.1	hypothetical protein EBI_24636 [Enterocytozoon bieneusi H348]	46156	8.89	28	2	9.3	0.07	#N/A	#N/A	#N/A	#N/A	#N/A	#N/A	#N/A	#N/A	#N/A	#N/A	#N/A	#N/A	#N/A	#N/A	1
235	OQS54516.1	MAP2 [Enterocytozoon hepatopenaei]	38104	5.79	28	4	14.5	0.09	41	4	14.5	0.18	#N/A	#N/A	#N/A	#N/A	#N/A	#N/A	#N/A	#N/A	0.135	#N/A	1
236	OQS55254.1	udk [Enterocytozoon hepatopenaei]	32346	5.93	28	5	21.1	0.1	42	5	22.2	0.1	60	5	29.1	0.1	31	5	19.6	0.1	0.1	0.1
237	OQS53701.1	inorganic pyrophosphatase exopolyphosphatase [Enterocytozoon hepatopenaei]	50508	8.83	27	10	27.3	0.07	#N/A	#N/A	#N/A	#N/A	335	6	20.1	0.13	60	6	17.8	0.07	#N/A	0.1
238	EED44655.1	myotonic dystrophy kinase like protein [Enterocytozoon bieneusi H348]	97869	5.51	27	14	16.7	0.03	#N/A	#N/A	#N/A	#N/A	#N/A	#N/A	#N/A	#N/A	#N/A	#N/A	#N/A	#N/A	#N/A	#N/A	1
239	ELU43278.1	RNase L inhibitor [Rhizoctonia solani AG-1 IA]	60862	6.82	27	10	19.2	0.05	#N/A	#N/A	#N/A	#N/A	#N/A	#N/A	#N/A	#N/A	#N/A	#N/A	#N/A	#N/A	#N/A	#N/A	1
240	OQS54001.1	hypothetical protein EHP00_517 [Enterocytozoon hepatopenaei]	14850	6.62	27	3	29.2	0.23	#N/A	#N/A	#N/A	#N/A	#N/A	#N/A	#N/A	#N/A	#N/A	#N/A	#N/A	#N/A	#N/A	#N/A	1
241	EED43599.1	E3 ubiquitin ligase [Enterocytozoon bieneusi H348]	44448	9.22	27	8	24.2	0.07	#N/A	#N/A	#N/A	#N/A	#N/A	#N/A	#N/A	#N/A	#N/A	#N/A	#N/A	#N/A	#N/A	#N/A	1
242	AKE36900.1	glutamate dehydrogenase, partial [Giardia intestinalis]	17966	8.24	27	5	28.8	0.19	#N/A	#N/A	#N/A	#N/A	#N/A	#N/A	#N/A	#N/A	#N/A	#N/A	#N/A	#N/A	#N/A	#N/A	1
243	EDQ31174.1	hypothetical protein EBI_25882 [Enterocytozoon bieneusi H348]	18704	9.52	27	3	27.1	0.18	#N/A	#N/A	#N/A	#N/A	#N/A	#N/A	#N/A	#N/A	#N/A	#N/A	#N/A	#N/A	#N/A	#N/A	1
244	AKE36904.1	glutamate dehydrogenase, partial [Giardia intestinalis]	18263	8.26	27	2	13.4	0.18	#N/A	#N/A	#N/A	#N/A	#N/A	#N/A	#N/A	#N/A	#N/A	#N/A	#N/A	#N/A	#N/A	#N/A	1
245	AKE36921.1	glutamate dehydrogenase, partial [Giardia intestinalis]	15681	8.84	27	5	25.2	0.22	#N/A	#N/A	#N/A	#N/A	#N/A	#N/A	#N/A	#N/A	#N/A	#N/A	#N/A	#N/A	#N/A	#N/A	1
246	QBB67635.1	glutamate dehydrogenase, partial [Giardia intestinalis]	18826	6.92	27	3	29.8	0.18	#N/A	#N/A	#N/A	#N/A	#N/A	#N/A	#N/A	#N/A	#N/A	#N/A	#N/A	#N/A	#N/A	#N/A	1
247	AKE36902.1	glutamate dehydrogenase, partial [Giardia intestinalis]	18122	8.24	27	5	29	0.19	#N/A	#N/A	#N/A	#N/A	#N/A	#N/A	#N/A	#N/A	#N/A	#N/A	#N/A	#N/A	#N/A	#N/A	1
248	AYJ09396.1	glutamate dehydrogenase, partial [Giardia intestinalis]	19009	8.59	27	2	11.2	0.18	#N/A	#N/A	#N/A	#N/A	#N/A	#N/A	#N/A	#N/A	#N/A	#N/A	#N/A	#N/A	#N/A	#N/A	1
249	QHG11122.1	glutamate dehydrogenase, partial [Giardia intestinalis]	18906	7.82	27	2	12.9	0.18	#N/A	#N/A	#N/A	#N/A	#N/A	#N/A	#N/A	#N/A	#N/A	#N/A	#N/A	#N/A	#N/A	#N/A	1
250	OQS53863.1	hypothetical protein EHP00_685 [Enterocytozoon hepatopenaei]	17758	8.77	27	3	19.3	0.19	#N/A	#N/A	#N/A	#N/A	#N/A	#N/A	#N/A	#N/A	#N/A	#N/A	#N/A	#N/A	#N/A	#N/A	1
251	AKH39779.1	NADP-dependent glutamate dehydrogenase, partial [Giardia intestinalis]	15063	10.15	27	2	11.4	0.23	#N/A	#N/A	#N/A	#N/A	#N/A	#N/A	#N/A	#N/A	#N/A	#N/A	#N/A	#N/A	#N/A	#N/A	1
252	OQS54988.1	hypothetical protein EHP00_1564 [Enterocytozoon hepatopenaei]	6858	9.6	27	4	58.1	0.52	#N/A	#N/A	#N/A	#N/A	#N/A	#N/A	#N/A	#N/A	#N/A	#N/A	#N/A	#N/A	#N/A	#N/A	1
253	OQS54807.1	SIN3 [Enterocytozoon hepatopenaei]	101819	5.75	27	11	15.1	0.03	#N/A	#N/A	#N/A	#N/A	#N/A	#N/A	#N/A	#N/A	#N/A	#N/A	#N/A	#N/A	#N/A	#N/A	1
254	OQS53973.1	SMC6 [Enterocytozoon hepatopenaei]	110877	8.63	26	18	19.2	0.03	#N/A	#N/A	#N/A	#N/A	#N/A	#N/A	#N/A	#N/A	26	14	18.3	0.03	#N/A	#N/A
255	EDQ31226.1	hypothetical protein EBI_25554 [Enterocytozoon bieneusi H348]	30825	9.13	26	8	33.6	0.11	#N/A	#N/A	#N/A	#N/A	#N/A	#N/A	#N/A	#N/A	#N/A	#N/A	#N/A	#N/A	#N/A	#N/A	1
256	OQS55118.1	glutamate--tRNA [Enterocytozoon hepatopenaei]	74238	8.77	26	16	26	0.04	82	8	15.6	0.04	40	12	21	0.04	20	7	13	0.04	0.04	0.04
257	OQS54166.1	hypothetical protein EHP00_2240 [Enterocytozoon hepatopenaei]	11292	5.1	26	1	12.4	0.3	#N/A	#N/A	#N/A	#N/A	#N/A	#N/A	#N/A	#N/A	#N/A	#N/A	#N/A	#N/A	#N/A	#N/A	1
258	EED42150.1	hypothetical protein EBI_25585 [Enterocytozoon bieneusi H348]	5611	6.1	25	2	36.5	0.64	#N/A	#N/A	#N/A	#N/A	#N/A	#N/A	#N/A	#N/A	#N/A	#N/A	#N/A	#N/A	#N/A	#N/A	1
259	OQS55385.1	PRE5 [Enterocytozoon hepatopenaei]	25078	6.13	25	4	32.6	0.13	#N/A	#N/A	#N/A	#N/A	#N/A	#N/A	#N/A	#N/A	#N/A	#N/A	#N/A	#N/A	#N/A	#N/A	1
260	OQS55290.1	hypothetical protein EHP00_808 [Enterocytozoon hepatopenaei]	69119	5.69	25	10	21	0.05	#N/A	#N/A	#N/A	#N/A	#N/A	#N/A	#N/A	#N/A	#N/A	#N/A	#N/A	#N/A	#N/A	#N/A	1
261	EED43902.1	thymidylate synthase [Enterocytozoon bieneusi H348]	33813	6.46	25	2	6.5	0.1	24	4	14.8	0.1	24	4	16.8	0.1	24	3	11.7	0.1	0.1	0.1
262	OQS55742.1	ribosomal prt L3 [Enterocytozoon hepatopenaei]	42341	9.94	25	9	29	0.08	#N/A	#N/A	#N/A	#N/A	55	13	34.8	0.25	#N/A	#N/A	#N/A	#N/A	#N/A	#N/A
263	EED44544.1	LSU ribosomal protein L3P [Enterocytozoon bieneusi H348]	37072	9.9	25	3	8.2	0.09	#N/A	#N/A	#N/A	#N/A	40	5	10.3	0.19	#N/A	#N/A	#N/A	#N/A	#N/A	#N/A
264	EED43516.1	hypothetical protein EBI_26981 [Enterocytozoon bieneusi H348]	26306	9.33	25	4	17.7	0.13	#N/A	#N/A	#N/A	#N/A	#N/A	#N/A	#N/A	#N/A	#N/A	#N/A	#N/A	#N/A	#N/A	#N/A	1
265	EED44640.1	T-complex protein 1, zeta subunit [Enterocytozoon bieneusi H348]	55372	7.79	25	6	14.8	0.06	#N/A	#N/A	#N/A	#N/A	#N/A	#N/A	#N/A	#N/A	#N/A	#N/A	#N/A	#N/A	#N/A	#N/A	1
266	OQS55361.1	hypothetical protein EHP00_1650 [Enterocytozoon hepatopenaei]	25859	8.31	25	3	14.4	0.13	#N/A	#N/A	#N/A	#N/A	#N/A	#N/A	#N/A	#N/A	#N/A	#N/A	#N/A	#N/A	#N/A	#N/A	1
267	EED43706.1	hypothetical protein EBI_24656 [Enterocytozoon bieneusi H348]	13722	9.76	25	2	14.3	0.25	#N/A	#N/A	#N/A	#N/A	#N/A	#N/A	#N/A	#N/A	#N/A	#N/A	#N/A	#N/A	#N/A	#N/A	1
268	OQS53901.1	NUP116 [Enterocytozoon hepatopenaei]	73903	8.99	25	4	7.2	0.04	49	2	4.5	0.04	#N/A	#N/A	#N/A	#N/A	#N/A	#N/A	#N/A	#N/A	0.04	#N/A	1
269	EED44169.1	signal recognition particle subunit FFH/SRP54 [Enterocytozoon bieneusi H348]	53206	8.7	24	9	18.3	0.06	#N/A	#N/A	#N/A	#N/A	#N/A	#N/A	#N/A	#N/A	#N/A	#N/A	#N/A	#N/A	#N/A	#N/A	1
270	OQS54483.1	hypothetical protein EHP00_1052 [Enterocytozoon hepatopenaei]	27152	9.29	24	6	17.5	0.12	#N/A	#N/A	#N/A	#N/A	#N/A	#N/A	#N/A	#N/A	23	2	5.3	0.12	#N/A	#N/A
271	EED43327.1	ATPase component of ABC transporter [Enterocytozoon bieneusi H348]	36851	10.59	24	1	6.9	0.09	#N/A	#N/A	#N/A	#N/A	#N/A	#N/A	#N/A	#N/A	#N/A	#N/A	#N/A	#N/A	#N/A	#N/A	1
272	OQS54704.1	CCCH-type zinc finger-containing protein [Enterocytozoon hepatopenaei]	29718	6.31	24	6	29.3	0.11	#N/A	#N/A	#N/A	#N/A	#N/A	#N/A	#N/A	#N/A	#N/A	#N/A	#N/A	#N/A	#N/A	#N/A	1
273	OQS54883.1	RAD25 [Enterocytozoon hepatopenaei]	75423	8.23	24	11	23.7	0.04	#N/A	#N/A	#N/A	#N/A	#N/A	#N/A	#N/A	#N/A	#N/A	#N/A	#N/A	#N/A	#N/A	#N/A	1
274	EED44642.1	hypothetical protein EBI_27461 [Enterocytozoon bieneusi H348]	27364	9.16	24	2	15.3	0.12	#N/A	#N/A	#N/A	#N/A	#N/A	#N/A	#N/A	#N/A	#N/A	#N/A	#N/A	#N/A	#N/A	#N/A	1
275	OQS53929.1	hypothetical protein EHP00_886 [Enterocytozoon hepatopenaei]	101877	9.2	24	15	18.8	0.03	#N/A	#N/A	#N/A	#N/A	#N/A	#N/A	#N/A	#N/A	#N/A	#N/A	#N/A	#N/A	#N/A	#N/A	1
276	OQS55773.1	adenylate kinase related protein [Enterocytozoon hepatopenaei]	22661	8.66	24	2	11.6	0.15	479	9	38.9	1.29	338	8	37.4	0.32	454	7	38.4	0.74	0.72	0.53
277	OQS54197.1	NRPB6A [Enterocytozoon hepatopenaei]	10131	4.95	23	3	43.7	0.34	#N/A	#N/A	#N/A	#N/A	#N/A	#N/A	#N/A	#N/A	#N/A	#N/A	#N/A	#N/A	#N/A	#N/A	1
278	OQS53808.1	RpL13A [Enterocytozoon hepatopenaei]	26978	9.57	23	6	28.6	0.12	40	6	29	0.12	315	16	66.8	0.79	#N/A	#N/A	#N/A	#N/A	0.12	#N/A
279	OQS54475.1	CYP19-3 [Enterocytozoon hepatopenaei]	24114	8.59	23	2	17.1	0.14	193	6	33.3	0.92	38	6	37.6	0.3	100	3	19.5	0.3	0.53	0.3
280	OQS54567.1	hypothetical protein EHP00_72 [Enterocytozoon hepatopenaei]	40555	9.65	23	8	24.6	0.08	#N/A	#N/A	#N/A	#N/A	#N/A	#N/A	#N/A	#N/A	25	4	10.1	0.08	#N/A	#N/A
281	OQS54297.1	CHS1 [Enterocytozoon hepatopenaei]	90678	6.15	23	11	12.9	0.04	19	14	21.1	0.04	15	13	22.6	0.04	#N/A	#N/A	#N/A	#N/A	0.04	#N/A
282	OQS53986.1	pxylp1 [Enterocytozoon hepatopenaei]	69893	8.11	23	9	17	0.05	67	13	24.8	0.15	#N/A	#N/A	#N/A	#N/A	#N/A	#N/A	#N/A	#N/A	0.1	#N/A	1
283	OQS54105.1	hypothetical protein EHP00_1175 [Enterocytozoon hepatopenaei]	32198	9.76	22	4	13.5	0.1	#N/A	#N/A	#N/A	#N/A	22	5	19.3	0.1	#N/A	#N/A	#N/A	#N/A	#N/A	#N/A
284	EED44044.1	26S proteasome regulatory complex component [Enterocytozoon bieneusi H348]	44047	8.26	22	2	5.1	0.07	17	1	3.3	0.07	#N/A	#N/A	#N/A	#N/A	#N/A	#N/A	#N/A	#N/A	0.07	#N/A	1
285	OQS54514.1	tmcA [Enterocytozoon hepatopenaei]	78205	9	22	9	14.6	0.04	#N/A	#N/A	#N/A	#N/A	#N/A	#N/A	#N/A	#N/A	#N/A	#N/A	#N/A	#N/A	#N/A	#N/A	1
286	OQS54801.1	rps21 [Enterocytozoon hepatopenaei]	7117	8.59	22	3	49.2	0.5	297	7	82.5	6.59	251	5	63.5	4.06	#N/A	#N/A	#N/A	#N/A	3.545	#N/A
287	OQS54819.1	Ube3a [Enterocytozoon hepatopenaei]	81682	5.53	22	9	18	0.04	#N/A	#N/A	#N/A	#N/A	#N/A	#N/A	#N/A	#N/A	#N/A	#N/A	#N/A	#N/A	#N/A	#N/A	1
288	OQS55371.1	Ube2d1 [Enterocytozoon hepatopenaei]	17574	5.62	21	3	21.8	0.19	34	2	10.9	0.19	#N/A	#N/A	#N/A	#N/A	#N/A	#N/A	#N/A	#N/A	0.19	#N/A	1
289	OQS54023.1	hypothetical protein EHP00_496 [Enterocytozoon hepatopenaei]	20430	9.99	21	2	16.6	0.16	#N/A	#N/A	#N/A	#N/A	#N/A	#N/A	#N/A	#N/A	#N/A	#N/A	#N/A	#N/A	#N/A	#N/A	1
290	OQS55356.1	hypothetical protein EHP00_1655 [Enterocytozoon hepatopenaei]	32593	4.49	20	5	14.6	0.1	#N/A	#N/A	#N/A	#N/A	#N/A	#N/A	#N/A	#N/A	#N/A	#N/A	#N/A	#N/A	#N/A	#N/A	1
291	OQS55030.1	RET1 [Enterocytozoon hepatopenaei]	123901	8.62	20	22	27.3	0.03	#N/A	#N/A	#N/A	#N/A	#N/A	#N/A	#N/A	#N/A	#N/A	#N/A	#N/A	#N/A	#N/A	#N/A	1
292	EED43604.1	hypothetical protein EBI_23146, partial [Enterocytozoon bieneusi H348]	36418	6.13	20	6	20.1	0.09	#N/A	#N/A	#N/A	#N/A	#N/A	#N/A	#N/A	#N/A	#N/A	#N/A	#N/A	#N/A	#N/A	#N/A	1
293	OQS54405.1	hypothetical protein EHP00_1838 [Enterocytozoon hepatopenaei]	38533	6.24	20	4	13.2	0.09	#N/A	#N/A	#N/A	#N/A	#N/A	#N/A	#N/A	#N/A	#N/A	#N/A	#N/A	#N/A	#N/A	#N/A	1
294	EED43729.1	hypothetical protein EBI_24927 [Enterocytozoon bieneusi H348]	62997	8.73	20	4	8.6	0.05	#N/A	#N/A	#N/A	#N/A	#N/A	#N/A	#N/A	#N/A	#N/A	#N/A	#N/A	#N/A	#N/A	#N/A	1
295	EED43412.1	hypothetical protein EBI_23352, partial [Enterocytozoon bieneusi H348]	22878	6.37	20	2	12.2	0.15	#N/A	#N/A	#N/A	#N/A	#N/A	#N/A	#N/A	#N/A	#N/A	#N/A	#N/A	#N/A	#N/A	#N/A	1
296	OQS54805.1	syx-3 [Enterocytozoon hepatopenaei]	31044	7.64	19	4	21.3	0.11	#N/A	#N/A	#N/A	#N/A	#N/A	#N/A	#N/A	#N/A	#N/A	#N/A	#N/A	#N/A	#N/A	#N/A	1
297	OQS55072.1	jade1 [Enterocytozoon hepatopenaei]	41539	5.62	19	7	21	0.08	#N/A	#N/A	#N/A	#N/A	#N/A	#N/A	#N/A	#N/A	#N/A	#N/A	#N/A	#N/A	#N/A	#N/A	1
298	OQS54530.1	RPN10 [Enterocytozoon hepatopenaei]	22784	4.38	19	5	34.2	0.15	147	8	44.7	0.32	#N/A	#N/A	#N/A	#N/A	#N/A	#N/A	#N/A	#N/A	0.235	#N/A	1
299	EED44043.1	hypothetical protein EBI_24439 [Enterocytozoon bieneusi H348]	37836	8.56	19	4	11.7	0.09	#N/A	#N/A	#N/A	#N/A	24	5	18.3	0.09	#N/A	#N/A	#N/A	#N/A	#N/A	#N/A
300	OQS55881.1	Serine--tRNA [Enterocytozoon hepatopenaei]	48844	6.45	18	10	26.3	0.07	56	16	41.7	0.22	113	9	22.7	0.39	126	11	28.2	0.3	0.145	0.345
301	OQS55367.1	hypothetical protein EHP00_727 [Enterocytozoon hepatopenaei]	42369	8.16	18	6	24.8	0.08	#N/A	#N/A	#N/A	#N/A	19	6	24.5	0.08	#N/A	#N/A	#N/A	#N/A	#N/A	#N/A
302	EED44558.1	ubiquitin-activating enzyme E1 [Enterocytozoon bieneusi H348]	100964	5.71	18	12	19.8	0.03	#N/A	#N/A	#N/A	#N/A	#N/A	#N/A	#N/A	#N/A	#N/A	#N/A	#N/A	#N/A	#N/A	#N/A	1
303	EED42212.1	ubiquitin-activating enzyme E1, partial [Enterocytozoon bieneusi H348]	30655	5.03	18	7	43.6	0.11	#N/A	#N/A	#N/A	#N/A	#N/A	#N/A	#N/A	#N/A	#N/A	#N/A	#N/A	#N/A	#N/A	#N/A	1
304	EED44422.1	DNA polymerase epsilon, catalytic subunit A [Enterocytozoon bieneusi H348]	210312	8.28	18	20	13.8	0.02	19	21	13.7	0.02	#N/A	#N/A	#N/A	#N/A	#N/A	#N/A	#N/A	#N/A	0.02	#N/A	1
305	OQS54042.1	Hydr2 [Enterocytozoon hepatopenaei]	44507	8.93	18	7	18.1	0.07	19	3	10.1	0.07	#N/A	#N/A	#N/A	#N/A	#N/A	#N/A	#N/A	#N/A	0.07	#N/A	1
306	OQS55878.1	hypothetical protein EHP00_417 [Enterocytozoon hepatopenaei]	38341	6.81	18	6	22.2	0.09	19	7	19.8	0.09	18	6	22.8	0.09	18	3	12	0.09	0.09	0.09
307	OQS54363.1	PRE7 [Enterocytozoon hepatopenaei]	33491	5.41	17	7	35.6	0.1	146	6	29.1	0.21	#N/A	#N/A	#N/A	#N/A	41	3	17	0.1	0.155	#N/A
308	EDQ31242.1	DNA repair protein rad18 [Enterocytozoon bieneusi H348]	111143	8.56	17	14	22.4	0.03	#N/A	#N/A	#N/A	#N/A	25	13	20.1	0.03	#N/A	#N/A	#N/A	#N/A	#N/A	#N/A
309	EED42529.1	hypothetical protein EBI_27257 [Enterocytozoon bieneusi H348]	36406	4.85	17	5	17.6	0.09	#N/A	#N/A	#N/A	#N/A	#N/A	#N/A	#N/A	#N/A	#N/A	#N/A	#N/A	#N/A	#N/A	#N/A	1
310	EED42390.1	hypothetical protein EBI_25613 [Enterocytozoon bieneusi H348]	35666	5.51	17	6	29	0.09	#N/A	#N/A	#N/A	#N/A	#N/A	#N/A	#N/A	#N/A	#N/A	#N/A	#N/A	#N/A	#N/A	#N/A	1
311	EED41740.1	hypothetical protein EBI_26967, partial [Enterocytozoon bieneusi H348]	37061	4.95	17	4	14.2	0.09	#N/A	#N/A	#N/A	#N/A	#N/A	#N/A	#N/A	#N/A	#N/A	#N/A	#N/A	#N/A	#N/A	#N/A	1
312	OQS53698.1	orc1 [Enterocytozoon hepatopenaei]	36644	9.25	17	3	15.8	0.09	#N/A	#N/A	#N/A	#N/A	#N/A	#N/A	#N/A	#N/A	#N/A	#N/A	#N/A	#N/A	#N/A	#N/A	1
313	EED43282.1	hypothetical protein EBI_25634 [Enterocytozoon bieneusi H348]	10033	10.19	17	9	36.7	0.35	#N/A	#N/A	#N/A	#N/A	#N/A	#N/A	#N/A	#N/A	#N/A	#N/A	#N/A	#N/A	#N/A	#N/A	1
314	EED44153.1	isopeptidase T [Enterocytozoon bieneusi H348]	60338	6.19	15	5	13.1	0.05	#N/A	#N/A	#N/A	#N/A	#N/A	#N/A	#N/A	#N/A	#N/A	#N/A	#N/A	#N/A	#N/A	#N/A	1
315	OQS53522.1	hypothetical protein EHP00_1974 [Enterocytozoon hepatopenaei]	61404	8.77	15	7	13.8	0.05	#N/A	#N/A	#N/A	#N/A	#N/A	#N/A	#N/A	#N/A	#N/A	#N/A	#N/A	#N/A	#N/A	#N/A	1
316	EED44011.1	hypothetical protein EBI_22330 [Enterocytozoon bieneusi H348]	46730	9.44	15	5	14.4	0.07	#N/A	#N/A	#N/A	#N/A	#N/A	#N/A	#N/A	#N/A	#N/A	#N/A	#N/A	#N/A	#N/A	#N/A	1
317	EED43882.1	hypothetical protein EBI_25955 [Enterocytozoon bieneusi H348]	33613	9.23	15	3	13.8	0.1	#N/A	#N/A	#N/A	#N/A	#N/A	#N/A	#N/A	#N/A	#N/A	#N/A	#N/A	#N/A	#N/A	#N/A	1
318	OQS55029.1	ABCB24 [Enterocytozoon hepatopenaei]	64395	9.43	15	6	14	0.05	#N/A	#N/A	#N/A	#N/A	#N/A	#N/A	#N/A	#N/A	#N/A	#N/A	#N/A	#N/A	#N/A	#N/A	1
319	EED43977.1	serine hydroxymethyltransferase [Enterocytozoon bieneusi H348]	50400	8.9	14	9	26.7	0.07	#N/A	#N/A	#N/A	#N/A	#N/A	#N/A	#N/A	#N/A	#N/A	#N/A	#N/A	#N/A	#N/A	#N/A	1
320	OQS53549.1	hypothetical protein EHP00_2689 [Enterocytozoon hepatopenaei]	78254	5.2	#N/A	#N/A	#N/A	#N/A	2358	23	30.2	1.01	3603	29	44.4	2.72	2227	23	29.9	1.47	#N/A	2.095
321	OQS53399.1	hypothetical protein EHP00_2610 [Enterocytozoon hepatopenaei]	45187	5.33	#N/A	#N/A	#N/A	#N/A	2312	21	46.4	2.09	#N/A	#N/A	#N/A	#N/A	#N/A	#N/A	#N/A	#N/A	#N/A	#N/A	1
322	OQS54083.1	AGO2 [Enterocytozoon hepatopenaei]	91430	8.83	#N/A	#N/A	#N/A	#N/A	322	19	29.8	0.33	1142	33	44.8	1.33	24	9	16	0.04	#N/A	0.685
323	OQS55470.1	RPT6 [Enterocytozoon hepatopenaei]	43833	8.95	#N/A	#N/A	#N/A	#N/A	267	17	56.5	0.44	76	9	25.6	0.16	#N/A	#N/A	#N/A	#N/A	#N/A	#N/A
324	OQS54663.1	RPS27D [Enterocytozoon hepatopenaei]	9147	9.45	#N/A	#N/A	#N/A	#N/A	240	6	74.1	4.07	268	6	51.9	1.65	94	5	80.2	1.65	#N/A	1.65
325	AQW38599.1	spore wall protein 1, partial [Enterocytozoon hepatopenaei]	18150	5.78	#N/A	#N/A	#N/A	#N/A	233	8	60.6	1.77	#N/A	#N/A	#N/A	#N/A	#N/A	#N/A	#N/A	#N/A	#N/A	#N/A	1
326	OQS55407.1	hypothetical protein EHP00_2578 [Enterocytozoon hepatopenaei]	32660	9.01	#N/A	#N/A	#N/A	#N/A	194	4	15.2	0.1	85	4	12.6	0.1	127	6	21.3	0.21	#N/A	0.155
327	OQS54447.1	RPN3 [Enterocytozoon hepatopenaei]	56544	6.96	#N/A	#N/A	#N/A	#N/A	183	6	18.5	0.06	143	10	27.9	0.06	37	8	21.2	0.06	#N/A	0.06
328	OQS54296.1	RPS22A [Enterocytozoon hepatopenaei]	14223	9.56	#N/A	#N/A	#N/A	#N/A	156	6	34.6	1.36	110	7	49.6	0.91	109	9	59.1	1.36	#N/A	1.135
329	OQS54487.1	PRE2 [Enterocytozoon hepatopenaei]	26431	6.12	#N/A	#N/A	#N/A	#N/A	149	4	34	0.13	#N/A	#N/A	#N/A	#N/A	#N/A	#N/A	#N/A	#N/A	#N/A	#N/A	1
330	OQS54095.1	hypothetical protein EHP00_1165 [Enterocytozoon hepatopenaei]	25885	5.94	#N/A	#N/A	#N/A	#N/A	141	9	50.9	0.83	181	7	39.3	0.63	185	9	43.8	1.07	#N/A	0.85
331	OQS54360.1	PRE9 [Enterocytozoon hepatopenaei]	25712	8.51	#N/A	#N/A	#N/A	#N/A	126	8	40.1	0.28	#N/A	#N/A	#N/A	#N/A	#N/A	#N/A	#N/A	#N/A	#N/A	#N/A	1
332	OQS54985.1	RpS16 [Enterocytozoon hepatopenaei]	16136	9.53	#N/A	#N/A	#N/A	#N/A	123	5	31.5	0.77	161	5	31.5	0.47	184	8	48.3	1.6	#N/A	1.035
333	EDQ31246.1	hypothetical protein EBI_25565 [Enterocytozoon bieneusi H348]	42393	5.12	#N/A	#N/A	#N/A	#N/A	109	4	8.7	0.25	#N/A	#N/A	#N/A	#N/A	152	3	5.2	0.25	#N/A	#N/A
334	OQS55055.1	SWP12 [Enterocytozoon hepatopenaei]	28638	9.05	#N/A	#N/A	#N/A	#N/A	104	5	25	0.25	71	8	41	0.12	#N/A	#N/A	#N/A	#N/A	#N/A	#N/A
335	OQS54114.1	RPL34 [Enterocytozoon hepatopenaei]	11813	11.09	#N/A	#N/A	#N/A	#N/A	90	3	25.2	0.67	322	5	42.7	1.16	72	5	49.5	0.29	#N/A	0.725
336	OQS53376.1	rps28e [Enterocytozoon hepatopenaei]	9831	9.4	#N/A	#N/A	#N/A	#N/A	79	3	36	0.83	30	2	27.9	0.35	45	3	27.9	0.83	#N/A	0.59
337	OQS53642.1	rpl35a [Enterocytozoon hepatopenaei]	12070	10.12	#N/A	#N/A	#N/A	#N/A	76	7	71.4	1.12	36	7	59	0.65	84	4	40	0.65	#N/A	0.65
338	OQS53898.1	GPX2 [Enterocytozoon hepatopenaei]	21612	7.12	#N/A	#N/A	#N/A	#N/A	72	6	46.2	0.33	64	6	39.8	0.16	77	4	25.8	0.16	#N/A	0.16
339	OQS55537.1	protein transport protein sec61 alpha subunit [Enterocytozoon hepatopenaei]	54605	9.11	#N/A	#N/A	#N/A	#N/A	69	6	17.2	0.06	#N/A	#N/A	#N/A	#N/A	#N/A	#N/A	#N/A	#N/A	#N/A	#N/A	1
340	OQS55059.1	CDC3 [Enterocytozoon hepatopenaei]	33160	5.02	#N/A	#N/A	#N/A	#N/A	68	7	37.6	0.1	95	9	42.6	0.33	97	7	29.4	0.33	#N/A	0.33
341	OQS54389.1	C37C3.2 [Enterocytozoon hepatopenaei]	29077	5.77	#N/A	#N/A	#N/A	#N/A	66	3	10.5	0.24	#N/A	#N/A	#N/A	#N/A	60	5	24.6	0.11	#N/A	#N/A
342	OQS55023.1	PRE10 [Enterocytozoon hepatopenaei]	27609	5.76	#N/A	#N/A	#N/A	#N/A	64	3	12	0.26	#N/A	#N/A	#N/A	#N/A	40	5	24.5	0.12	#N/A	#N/A
343	EDQ31099.1	19S-PA700 proteasome regulatory particle subunit Rpt6p-S8 [Enterocytozoon bieneusi H348]	44169	8.12	#N/A	#N/A	#N/A	#N/A	64	9	31.2	0.07	47	6	16.9	0.07	17	12	37.9	0.07	#N/A	0.07
344	EDQ31232.1	19S-PA700 proteasome regulatory particle subunit Rpt4p-S10b [Enterocytozoon bieneusi H348]	43836	6.95	#N/A	#N/A	#N/A	#N/A	64	5	19.3	0.08	47	8	22.4	0.08	#N/A	#N/A	#N/A	#N/A	#N/A	#N/A
345	OQS54058.1	valine--tRNA [Enterocytozoon hepatopenaei]	114485	8.44	#N/A	#N/A	#N/A	#N/A	63	9	11.9	0.03	186	13	17.1	0.06	63	7	11.1	0.03	#N/A	0.045
346	OQS55203.1	hypothetical protein EHP00_2009 [Enterocytozoon hepatopenaei]	41163	7.55	#N/A	#N/A	#N/A	#N/A	61	3	11.6	0.17	70	3	11.6	0.08	#N/A	#N/A	#N/A	#N/A	#N/A	#N/A
347	OQS54421.1	hypothetical protein EHP00_1915 [Enterocytozoon hepatopenaei]	15822	6.66	#N/A	#N/A	#N/A	#N/A	61	4	44.8	0.21	#N/A	#N/A	#N/A	#N/A	37	3	44.1	0.21	#N/A	#N/A
348	OQS54019.1	PRKCH [Enterocytozoon hepatopenaei]	80925	7.69	#N/A	#N/A	#N/A	#N/A	59	9	17	0.04	38	10	17.2	0.08	#N/A	#N/A	#N/A	#N/A	#N/A	#N/A
349	OQS53456.1	hypothetical protein EHP00_2497 [Enterocytozoon hepatopenaei]	9112	9.05	#N/A	#N/A	#N/A	#N/A	59	3	28	0.38	#N/A	#N/A	#N/A	#N/A	75	4	39	0.38	#N/A	#N/A
350	OQS54154.1	Myosin [Enterocytozoon hepatopenaei]	18161	4.63	#N/A	#N/A	#N/A	#N/A	59	4	34	0.41	#N/A	#N/A	#N/A	#N/A	#N/A	#N/A	#N/A	#N/A	#N/A	#N/A	1
351	OQS55212.1	RPS26 [Enterocytozoon hepatopenaei]	11897	10	#N/A	#N/A	#N/A	#N/A	56	1	18.1	0.29	216	1	18.1	0.29	#N/A	#N/A	#N/A	#N/A	#N/A	#N/A
352	OQS55437.1	hypothetical protein EHP00_2568 [Enterocytozoon hepatopenaei]	18754	9.24	#N/A	#N/A	#N/A	#N/A	56	2	11.7	0.18	43	1	5.2	0.18	#N/A	#N/A	#N/A	#N/A	#N/A	#N/A
353	OQS54761.1	hypothetical protein EHP00_1406 [Enterocytozoon hepatopenaei]	24399	8.83	#N/A	#N/A	#N/A	#N/A	56	5	28	0.14	#N/A	#N/A	#N/A	#N/A	#N/A	#N/A	#N/A	#N/A	#N/A	#N/A	1
354	EED43750.1	20S proteasome core particle subunit beta 2 [Enterocytozoon bieneusi H348]	18430	5.78	#N/A	#N/A	#N/A	#N/A	55	2	23.5	0.18	#N/A	#N/A	#N/A	#N/A	#N/A	#N/A	#N/A	#N/A	#N/A	#N/A	1
355	OQS54595.1	PAB1 [Enterocytozoon hepatopenaei]	55427	8.98	#N/A	#N/A	#N/A	#N/A	54	11	28.3	0.06	172	18	39.1	0.33	#N/A	#N/A	#N/A	#N/A	#N/A	#N/A
356	OQS53672.1	TS-1 [Enterocytozoon hepatopenaei]	33780	6.04	#N/A	#N/A	#N/A	#N/A	54	9	36.9	0.1	#N/A	#N/A	#N/A	#N/A	#N/A	#N/A	#N/A	#N/A	#N/A	#N/A	1
357	OQS55803.1	PRE4 [Enterocytozoon hepatopenaei]	23262	8.94	#N/A	#N/A	#N/A	#N/A	51	7	48.1	0.31	#N/A	#N/A	#N/A	#N/A	#N/A	#N/A	#N/A	#N/A	#N/A	#N/A	1
358	OQS55054.1	sec31 [Enterocytozoon hepatopenaei]	71480	7.53	#N/A	#N/A	#N/A	#N/A	49	15	30	0.14	45	8	17.4	0.14	#N/A	#N/A	#N/A	#N/A	#N/A	#N/A
359	EED43609.1	vesicular-fusion protein NSF [Enterocytozoon bieneusi H348]	77524	5.78	#N/A	#N/A	#N/A	#N/A	47	10	17.5	0.09	#N/A	#N/A	#N/A	#N/A	#N/A	#N/A	#N/A	#N/A	#N/A	#N/A	1
360	OQS55431.1	ATP-dependent zinc metalloprotease [Enterocytozoon hepatopenaei]	75890	5.63	#N/A	#N/A	#N/A	#N/A	47	9	17.1	0.04	#N/A	#N/A	#N/A	#N/A	#N/A	#N/A	#N/A	#N/A	#N/A	#N/A	1
361	OQS54060.1	translation initiation factor 1 IF-1 [Enterocytozoon hepatopenaei]	12064	5.37	#N/A	#N/A	#N/A	#N/A	46	4	33	0.28	#N/A	#N/A	#N/A	#N/A	#N/A	#N/A	#N/A	#N/A	#N/A	#N/A	1
362	EED44307.1	translation initiation factor 1 IF-1 [Enterocytozoon bieneusi H348]	13504	6.73	#N/A	#N/A	#N/A	#N/A	46	3	32.2	0.25	#N/A	#N/A	#N/A	#N/A	#N/A	#N/A	#N/A	#N/A	#N/A	#N/A	1
363	OQS53634.1	hypothetical protein EHP00_1893 [Enterocytozoon hepatopenaei]	53875	6.11	#N/A	#N/A	#N/A	#N/A	45	14	37.5	0.06	#N/A	#N/A	#N/A	#N/A	#N/A	#N/A	#N/A	#N/A	#N/A	#N/A	1
364	OQS53374.1	chr3 [Enterocytozoon hepatopenaei]	44271	7.82	#N/A	#N/A	#N/A	#N/A	45	8	25.8	0.07	46	13	41.2	0.07	#N/A	#N/A	#N/A	#N/A	#N/A	#N/A
365	OQS54259.1	hypothetical protein EHP00_928 [Enterocytozoon hepatopenaei]	22631	8.14	#N/A	#N/A	#N/A	#N/A	40	4	19.9	0.15	#N/A	#N/A	#N/A	#N/A	62	5	29.8	0.15	#N/A	#N/A
366	OQS54196.1	hypothetical protein EHP00_839 [Enterocytozoon hepatopenaei]	25264	5.55	#N/A	#N/A	#N/A	#N/A	40	2	14.5	0.13	#N/A	#N/A	#N/A	#N/A	#N/A	#N/A	#N/A	#N/A	#N/A	#N/A	1
367	OQS54359.1	hypothetical protein EHP00_1428 [Enterocytozoon hepatopenaei]	19105	8.24	#N/A	#N/A	#N/A	#N/A	38	5	26.2	0.18	#N/A	#N/A	#N/A	#N/A	72	4	25	0.18	#N/A	#N/A
368	EED42521.1	LSU ribosomal protein L36E [Enterocytozoon bieneusi H348]	10888	10.73	#N/A	#N/A	#N/A	#N/A	37	2	9.8	0.74	#N/A	#N/A	#N/A	#N/A	#N/A	#N/A	#N/A	#N/A	#N/A	#N/A	1
369	sp|A9CS74.1|SYKC_ENTBH	Lysyl-tRNA synthetase	59470	5.57	#N/A	#N/A	#N/A	#N/A	37	9	25.3	0.11	58	8	20.1	0.11	32	10	26.3	0.11	#N/A	0.11
370	OQS53828.1	hypothetical protein EHP00_1772 [Enterocytozoon hepatopenaei]	30378	9	#N/A	#N/A	#N/A	#N/A	34	8	39.9	0.11	#N/A	#N/A	#N/A	#N/A	#N/A	#N/A	#N/A	#N/A	#N/A	#N/A	1
371	EED44171.1	myosin heavy chain [Enterocytozoon bieneusi H348]	157068	5.92	#N/A	#N/A	#N/A	#N/A	34	16	15.2	0.02	41	31	28.5	0.02	#N/A	#N/A	#N/A	#N/A	#N/A	#N/A
372	EED43156.1	anthranilate phosphoribosyltransferase [Enterocytozoon bieneusi H348]	48619	5.11	#N/A	#N/A	#N/A	#N/A	34	9	28.5	0.07	#N/A	#N/A	#N/A	#N/A	#N/A	#N/A	#N/A	#N/A	#N/A	#N/A	1
373	OQS53739.1	hypothetical protein EHP00_759 [Enterocytozoon hepatopenaei]	9721	9.07	#N/A	#N/A	#N/A	#N/A	34	3	34.1	0.36	36	5	38.8	0.36	#N/A	#N/A	#N/A	#N/A	#N/A	#N/A
374	OQS54199.1	RPS15 [Enterocytozoon hepatopenaei]	16388	9.76	#N/A	#N/A	#N/A	#N/A	33	1	5.6	0.21	77	5	41.7	0.45	89	3	14.6	0.45	#N/A	0.45
375	OQS53426.1	CDC3 [Enterocytozoon hepatopenaei]	33101	5.2	#N/A	#N/A	#N/A	#N/A	33	9	44	0.1	95	8	28	0.33	117	7	29.4	0.47	#N/A	0.4
376	OQS54945.1	rps29 [Enterocytozoon hepatopenaei]	7454	9.98	#N/A	#N/A	#N/A	#N/A	32	5	61.5	1.18	28	3	36.9	1.18	34	4	49.2	0.48	#N/A	0.83
377	EED42766.1	hypothetical protein EBI_27357 [Enterocytozoon bieneusi H348]	12717	6.27	#N/A	#N/A	#N/A	#N/A	31	4	48.6	0.61	#N/A	#N/A	#N/A	#N/A	#N/A	#N/A	#N/A	#N/A	#N/A	#N/A	1
378	EED41980.1	hypothetical protein EBI_27672 [Enterocytozoon bieneusi H348]	14594	6.96	#N/A	#N/A	#N/A	#N/A	31	4	44.2	0.52	25	5	47.3	0.52	27	5	44.2	0.52	#N/A	0.52
379	EED42856.1	hypothetical protein EBI_26239 [Enterocytozoon bieneusi H348]	14594	6.96	#N/A	#N/A	#N/A	#N/A	31	4	44.2	0.52	25	5	47.3	0.52	27	5	44.2	0.52	#N/A	0.52
380	OQS54970.1	hypothetical protein EHP00_1335 [Enterocytozoon hepatopenaei]	7754	9.3	#N/A	#N/A	#N/A	#N/A	31	2	37.9	1.11	#N/A	#N/A	#N/A	#N/A	#N/A	#N/A	#N/A	#N/A	#N/A	#N/A	1
381	OQS55369.1	RPN5 [Enterocytozoon hepatopenaei]	50188	7.03	#N/A	#N/A	#N/A	#N/A	29	3	6.9	0.07	#N/A	#N/A	#N/A	#N/A	#N/A	#N/A	#N/A	#N/A	#N/A	#N/A	1
382	OQS54133.1	hypothetical protein EHP00_1141 [Enterocytozoon hepatopenaei]	17357	10.11	#N/A	#N/A	#N/A	#N/A	29	5	30.8	0.2	40	3	17.5	0.2	#N/A	#N/A	#N/A	#N/A	#N/A	#N/A
383	EED42889.1	ATP-dependent RNA helicase, partial [Enterocytozoon bieneusi H348]	29000	8.69	#N/A	#N/A	#N/A	#N/A	29	9	25.6	0.11	#N/A	#N/A	#N/A	#N/A	#N/A	#N/A	#N/A	#N/A	#N/A	#N/A	1
384	EED43345.1	ATP-dependent RNA helicase [Enterocytozoon bieneusi H348]	53994	9.21	#N/A	#N/A	#N/A	#N/A	29	9	16.3	0.06	#N/A	#N/A	#N/A	#N/A	#N/A	#N/A	#N/A	#N/A	#N/A	#N/A	1
385	EED42611.1	ATP-dependent RNA helicase [Enterocytozoon bieneusi H348]	30967	8.35	#N/A	#N/A	#N/A	#N/A	29	6	19.5	0.11	#N/A	#N/A	#N/A	#N/A	#N/A	#N/A	#N/A	#N/A	#N/A	#N/A	1
386	EED42083.1	ATP-dependent RNA helicase, partial [Enterocytozoon bieneusi H348]	32946	5.49	#N/A	#N/A	#N/A	#N/A	29	5	16.8	0.1	#N/A	#N/A	#N/A	#N/A	#N/A	#N/A	#N/A	#N/A	#N/A	#N/A	1
387	EED43474.1	ATP-dependent RNA helicase [Enterocytozoon bieneusi H348]	17622	9.26	#N/A	#N/A	#N/A	#N/A	29	4	24.3	0.19	#N/A	#N/A	#N/A	#N/A	#N/A	#N/A	#N/A	#N/A	#N/A	#N/A	1
388	EED42116.1	ATP-dependent RNA helicase [Enterocytozoon bieneusi H348]	16315	5.16	#N/A	#N/A	#N/A	#N/A	29	3	22.7	0.21	#N/A	#N/A	#N/A	#N/A	#N/A	#N/A	#N/A	#N/A	#N/A	#N/A	1
389	EED42113.1	ATP-dependent RNA helicase [Enterocytozoon bieneusi H348]	9177	5.46	#N/A	#N/A	#N/A	#N/A	29	4	46.2	0.38	#N/A	#N/A	#N/A	#N/A	#N/A	#N/A	#N/A	#N/A	#N/A	#N/A	1
390	OQS54798.1	hypothetical protein EHP00_153 [Enterocytozoon hepatopenaei]	91450	6.06	#N/A	#N/A	#N/A	#N/A	28	17	27.4	0.07	#N/A	#N/A	#N/A	#N/A	#N/A	#N/A	#N/A	#N/A	#N/A	#N/A	1
391	OQS54002.1	FTSJ1 [Enterocytozoon hepatopenaei]	36343	5.8	#N/A	#N/A	#N/A	#N/A	28	6	13.8	0.09	#N/A	#N/A	#N/A	#N/A	#N/A	#N/A	#N/A	#N/A	#N/A	#N/A	1
392	OQS54274.1	hypothetical protein EHP00_2214 [Enterocytozoon hepatopenaei]	73356	7.56	#N/A	#N/A	#N/A	#N/A	28	5	8.7	0.04	25	7	10.3	0.04	25	4	5.9	0.04	#N/A	0.04
393	OQS55730.1	VIII-2 [Enterocytozoon hepatopenaei]	68617	5.38	#N/A	#N/A	#N/A	#N/A	28	7	12.2	0.05	38	14	25.2	0.05	25	6	13.4	0.05	#N/A	0.05
394	OQS53393.1	calcineurin, b sub [Enterocytozoon hepatopenaei]	24232	4.79	#N/A	#N/A	#N/A	#N/A	28	4	19.1	0.14	#N/A	#N/A	#N/A	#N/A	#N/A	#N/A	#N/A	#N/A	#N/A	#N/A	1
395	OQS54335.1	phenylalanine--tRNA [Enterocytozoon hepatopenaei]	58267	6.32	#N/A	#N/A	#N/A	#N/A	28	6	12	0.06	83	9	19.6	0.18	#N/A	#N/A	#N/A	#N/A	#N/A	#N/A
396	OQS54250.1	RPL36 [Enterocytozoon hepatopenaei]	10673	10.22	#N/A	#N/A	#N/A	#N/A	27	4	39.1	0.32	48	2	21.7	0.32	#N/A	#N/A	#N/A	#N/A	#N/A	#N/A
397	EED43273.1	hypothetical protein EBI_27650 [Enterocytozoon bieneusi H348]	7895	10.58	#N/A	#N/A	#N/A	#N/A	27	1	11.6	0.46	#N/A	#N/A	#N/A	#N/A	#N/A	#N/A	#N/A	#N/A	#N/A	#N/A	1
398	EED44275.1	LSU ribosomal protein L10P [Enterocytozoon bieneusi H348]	28939	8.79	#N/A	#N/A	#N/A	#N/A	27	4	20.8	0.11	43	3	13.5	0.11	#N/A	#N/A	#N/A	#N/A	#N/A	#N/A
399	OQS55861.1	hypothetical protein EHP00_401 [Enterocytozoon hepatopenaei]	49786	9.14	#N/A	#N/A	#N/A	#N/A	27	9	22	0.07	#N/A	#N/A	#N/A	#N/A	#N/A	#N/A	#N/A	#N/A	#N/A	#N/A	1
400	OQS53924.1	hypothetical protein EHP00_890 [Enterocytozoon hepatopenaei]	26985	4.89	#N/A	#N/A	#N/A	#N/A	27	5	27.9	0.12	#N/A	#N/A	#N/A	#N/A	#N/A	#N/A	#N/A	#N/A	#N/A	#N/A	1
401	OQS54235.1	CCT5 [Enterocytozoon hepatopenaei]	61750	5.22	#N/A	#N/A	#N/A	#N/A	27	3	5.9	0.05	162	11	25.4	0.37	#N/A	#N/A	#N/A	#N/A	#N/A	#N/A
402	OQS54243.1	Rtc1 [Enterocytozoon hepatopenaei]	39670	9.12	#N/A	#N/A	#N/A	#N/A	27	3	14.4	0.17	#N/A	#N/A	#N/A	#N/A	29	8	31.4	0.08	#N/A	#N/A
403	EED42681.1	hypothetical protein EBI_22443 [Enterocytozoon bieneusi H348]	23536	9.3	#N/A	#N/A	#N/A	#N/A	26	2	8.9	0.14	#N/A	#N/A	#N/A	#N/A	#N/A	#N/A	#N/A	#N/A	#N/A	#N/A	1
404	OQS54432.1	KdelR [Enterocytozoon hepatopenaei]	30427	9.35	#N/A	#N/A	#N/A	#N/A	26	5	25.6	0.11	#N/A	#N/A	#N/A	#N/A	#N/A	#N/A	#N/A	#N/A	#N/A	#N/A	1
405	OQS54450.1	hypothetical protein EHP00_1313 [Enterocytozoon hepatopenaei]	38954	7.51	#N/A	#N/A	#N/A	#N/A	26	4	12.4	0.08	44	3	11.2	0.08	#N/A	#N/A	#N/A	#N/A	#N/A	#N/A
406	OQS54020.1	hypothetical protein EHP00_499 [Enterocytozoon hepatopenaei]	26180	6.26	#N/A	#N/A	#N/A	#N/A	26	5	25.8	0.13	#N/A	#N/A	#N/A	#N/A	#N/A	#N/A	#N/A	#N/A	#N/A	#N/A	1
407	OQS53480.1	hypothetical protein EHP00_2646 [Enterocytozoon hepatopenaei]	32919	5.36	#N/A	#N/A	#N/A	#N/A	26	10	43.3	0.1	21	8	30.5	0.21	#N/A	#N/A	#N/A	#N/A	#N/A	#N/A
408	OQS53627.1	DNA-directed RNA polymerase subunit H RpoH-RPB5 [Enterocytozoon hepatopenaei]	25312	8.31	#N/A	#N/A	#N/A	#N/A	26	8	44.7	0.13	19	3	12.8	0.13	26	5	22.4	0.13	#N/A	0.13
409	EDQ31082.1	hypothetical protein EBI_26462 [Enterocytozoon bieneusi H348]	25622	9.52	#N/A	#N/A	#N/A	#N/A	26	10	59.9	0.13	#N/A	#N/A	#N/A	#N/A	24	8	45.2	0.13	#N/A	#N/A
410	EED44023.1	dynein heavy chain [Enterocytozoon bieneusi H348]	194812	6.81	#N/A	#N/A	#N/A	#N/A	25	15	13.3	0.02	#N/A	#N/A	#N/A	#N/A	#N/A	#N/A	#N/A	#N/A	#N/A	#N/A	1
411	EDQ31349.1	protein with TPR repeat [Enterocytozoon bieneusi H348]	55772	9.29	#N/A	#N/A	#N/A	#N/A	25	8	26.9	0.06	#N/A	#N/A	#N/A	#N/A	#N/A	#N/A	#N/A	#N/A	#N/A	#N/A	1
412	OQS54208.1	hypothetical protein EHP00_851 [Enterocytozoon hepatopenaei]	37605	9.26	#N/A	#N/A	#N/A	#N/A	25	5	18	0.09	24	7	25.7	0.09	#N/A	#N/A	#N/A	#N/A	#N/A	#N/A
413	EED44141.1	ATPase, predicted [Enterocytozoon bieneusi H348]	77799	7.8	#N/A	#N/A	#N/A	#N/A	25	12	27.3	0.04	#N/A	#N/A	#N/A	#N/A	23	17	33.2	0.04	#N/A	#N/A
414	OQS53714.1	NTH1 [Enterocytozoon hepatopenaei]	30491	9.46	#N/A	#N/A	#N/A	#N/A	24	4	18.6	0.11	#N/A	#N/A	#N/A	#N/A	#N/A	#N/A	#N/A	#N/A	#N/A	#N/A	1
415	OQS55460.1	hypothetical protein EHP00_1191 [Enterocytozoon hepatopenaei]	31182	8.08	#N/A	#N/A	#N/A	#N/A	24	3	16.2	0.11	24	4	18.1	0.11	14	3	12.8	0.11	#N/A	0.11
416	OQS55324.1	hypothetical protein EHP00_786 [Enterocytozoon hepatopenaei]	14128	10.45	#N/A	#N/A	#N/A	#N/A	24	4	33.9	0.24	#N/A	#N/A	#N/A	#N/A	#N/A	#N/A	#N/A	#N/A	#N/A	#N/A	1
417	OQS55287.1	hypothetical protein EHP00_805 [Enterocytozoon hepatopenaei]	74217	6.05	#N/A	#N/A	#N/A	#N/A	24	9	17.2	0.04	#N/A	#N/A	#N/A	#N/A	#N/A	#N/A	#N/A	#N/A	#N/A	#N/A	1
418	OQS54569.1	msh6 [Enterocytozoon hepatopenaei]	118878	6.41	#N/A	#N/A	#N/A	#N/A	23	10	9.5	0.06	#N/A	#N/A	#N/A	#N/A	#N/A	#N/A	#N/A	#N/A	#N/A	#N/A	1
419	OQS53567.1	inorganic phosphate transporter [Enterocytozoon hepatopenaei]	90909	9.01	#N/A	#N/A	#N/A	#N/A	23	11	18.5	0.04	#N/A	#N/A	#N/A	#N/A	#N/A	#N/A	#N/A	#N/A	#N/A	#N/A	1
420	OQS54249.1	RPS18 [Enterocytozoon hepatopenaei]	19080	9.9	#N/A	#N/A	#N/A	#N/A	23	2	11.3	0.18	166	7	45.2	0.63	#N/A	#N/A	#N/A	#N/A	#N/A	#N/A
421	OQS55800.1	Transposable [Enterocytozoon hepatopenaei]	46580	9.62	#N/A	#N/A	#N/A	#N/A	23	6	16	0.07	#N/A	#N/A	#N/A	#N/A	#N/A	#N/A	#N/A	#N/A	#N/A	#N/A	1
422	EDQ31066.1	hypothetical protein EBI_26448 [Enterocytozoon bieneusi H348]	82687	9	#N/A	#N/A	#N/A	#N/A	22	9	19.6	0.04	#N/A	#N/A	#N/A	#N/A	#N/A	#N/A	#N/A	#N/A	#N/A	#N/A	1
423	OQS55391.1	hypothetical protein EHP00_1214 [Enterocytozoon hepatopenaei]	25515	8.75	#N/A	#N/A	#N/A	#N/A	22	5	37.2	0.13	#N/A	#N/A	#N/A	#N/A	#N/A	#N/A	#N/A	#N/A	#N/A	#N/A	1
424	OQS54594.1	Tbc1d13 [Enterocytozoon hepatopenaei]	37533	4.96	#N/A	#N/A	#N/A	#N/A	22	5	15.8	0.09	#N/A	#N/A	#N/A	#N/A	#N/A	#N/A	#N/A	#N/A	#N/A	#N/A	1
425	OQS54433.1	hypothetical protein EHP00_1330 [Enterocytozoon hepatopenaei]	10614	8.89	#N/A	#N/A	#N/A	#N/A	22	1	9.5	0.32	#N/A	#N/A	#N/A	#N/A	#N/A	#N/A	#N/A	#N/A	#N/A	#N/A	1
426	OQS55534.1	hypothetical protein EHP00_562 [Enterocytozoon hepatopenaei]	84791	8.27	#N/A	#N/A	#N/A	#N/A	22	13	23.5	0.04	#N/A	#N/A	#N/A	#N/A	#N/A	#N/A	#N/A	#N/A	#N/A	#N/A	1
427	OQS53822.1	RPL32 [Enterocytozoon hepatopenaei]	18734	10.67	#N/A	#N/A	#N/A	#N/A	22	3	16.7	0.18	357	14	64.2	9.11	39	5	34.6	0.39	#N/A	4.75
428	OQS55220.1	Transposase [Enterocytozoon hepatopenaei]	10139	9.8	#N/A	#N/A	#N/A	#N/A	22	4	58.1	0.8	15	4	65.6	0.34	#N/A	#N/A	#N/A	#N/A	#N/A	#N/A
429	OQS55611.1	hypothetical protein EHP00_1578 [Enterocytozoon hepatopenaei]	14150	6.56	#N/A	#N/A	#N/A	#N/A	22	1	14.2	0.24	#N/A	#N/A	#N/A	#N/A	#N/A	#N/A	#N/A	#N/A	#N/A	#N/A	1
430	EED43983.1	translation initiation factor 4E eIF-4E [Enterocytozoon bieneusi H348]	20912	8.79	#N/A	#N/A	#N/A	#N/A	21	6	44.4	0.16	#N/A	#N/A	#N/A	#N/A	#N/A	#N/A	#N/A	#N/A	#N/A	#N/A	1
431	OQS55868.1	hypothetical protein EHP00_408 [Enterocytozoon hepatopenaei]	40244	9.03	#N/A	#N/A	#N/A	#N/A	21	7	28.7	0.08	#N/A	#N/A	#N/A	#N/A	#N/A	#N/A	#N/A	#N/A	#N/A	#N/A	1
432	EDQ31072.1	separase, predicted [Enterocytozoon bieneusi H348]	82197	9.02	#N/A	#N/A	#N/A	#N/A	21	15	31.2	0.04	21	9	17.3	0.04	#N/A	#N/A	#N/A	#N/A	#N/A	#N/A
433	EED43537.1	glucosamine-fructose-6-phosphate aminotransferase [Enterocytozoon bieneusi H348]	59514	5.46	#N/A	#N/A	#N/A	#N/A	20	6	20.8	0.06	#N/A	#N/A	#N/A	#N/A	#N/A	#N/A	#N/A	#N/A	#N/A	#N/A	1
434	EED44387.1	SSU ribosomal protein S5P [Enterocytozoon bieneusi H348]	26400	9.73	#N/A	#N/A	#N/A	#N/A	20	4	24.4	0.13	#N/A	#N/A	#N/A	#N/A	#N/A	#N/A	#N/A	#N/A	#N/A	#N/A	1
435	EDQ31134.1	SSU ribosomal protein S8E [Enterocytozoon bieneusi H348]	19547	10.01	#N/A	#N/A	#N/A	#N/A	20	3	27.6	0.17	#N/A	#N/A	#N/A	#N/A	#N/A	#N/A	#N/A	#N/A	#N/A	#N/A	1
436	OQS53702.1	hypothetical protein EHP00_1533 [Enterocytozoon hepatopenaei]	12070	9.75	#N/A	#N/A	#N/A	#N/A	19	5	78.3	0.28	#N/A	#N/A	#N/A	#N/A	#N/A	#N/A	#N/A	#N/A	#N/A	#N/A	1
437	EED42540.1	hypothetical protein EBI_26767 [Enterocytozoon bieneusi H348]	10364	4.6	#N/A	#N/A	#N/A	#N/A	18	3	33.3	0.34	#N/A	#N/A	#N/A	#N/A	#N/A	#N/A	#N/A	#N/A	#N/A	#N/A	1
438	OQS54498.1	Srpr [Enterocytozoon hepatopenaei]	45821	8.45	#N/A	#N/A	#N/A	#N/A	18	7	21.1	0.07	#N/A	#N/A	#N/A	#N/A	#N/A	#N/A	#N/A	#N/A	#N/A	#N/A	1
439	OQS55043.1	isoleucine--tRNA [Enterocytozoon hepatopenaei]	121613	7.21	#N/A	#N/A	#N/A	#N/A	18	13	16.3	0.03	84	16	18.3	0.14	#N/A	#N/A	#N/A	#N/A	#N/A	#N/A
440	EED43901.1	ABC-type multidrug transport system, ATPase and permease component [Enterocytozoon bieneusi H348]	63637	8.99	#N/A	#N/A	#N/A	#N/A	18	8	17	0.05	#N/A	#N/A	#N/A	#N/A	#N/A	#N/A	#N/A	#N/A	#N/A	#N/A	1
441	OQS55221.1	hypothetical protein EHP00_2509 [Enterocytozoon hepatopenaei]	10322	10.12	#N/A	#N/A	#N/A	#N/A	17	1	17.6	0.34	#N/A	#N/A	#N/A	#N/A	#N/A	#N/A	#N/A	#N/A	#N/A	#N/A	1
442	EED41925.1	transcriptional regulator, LysR family [Enterocytozoon bieneusi H348]	14953	6.03	#N/A	#N/A	#N/A	#N/A	17	1	14.9	0.23	#N/A	#N/A	#N/A	#N/A	#N/A	#N/A	#N/A	#N/A	#N/A	#N/A	1
443	EED44192.1	hypothetical protein EBI_26088 [Enterocytozoon bieneusi H348]	95728	8.97	#N/A	#N/A	#N/A	#N/A	17	7	11.5	0.03	#N/A	#N/A	#N/A	#N/A	#N/A	#N/A	#N/A	#N/A	#N/A	#N/A	1
444	OQS54387.1	hypothetical protein EHP00_1079 [Enterocytozoon hepatopenaei]	38326	5.92	#N/A	#N/A	#N/A	#N/A	17	6	23.7	0.09	#N/A	#N/A	#N/A	#N/A	#N/A	#N/A	#N/A	#N/A	#N/A	#N/A	1
445	OQS53925.1	hypothetical protein EHP00_889 [Enterocytozoon hepatopenaei]	43867	9.31	#N/A	#N/A	#N/A	#N/A	17	7	24.9	0.08	25	5	16.2	0.08	#N/A	#N/A	#N/A	#N/A	#N/A	#N/A
446	OQS54422.1	hypothetical protein EHP00_1916 [Enterocytozoon hepatopenaei]	206380	7.85	#N/A	#N/A	#N/A	#N/A	16	22	19.4	0.02	#N/A	#N/A	#N/A	#N/A	#N/A	#N/A	#N/A	#N/A	#N/A	#N/A	1
447	EED44687.1	vesicle coat complex subunit [Enterocytozoon bieneusi H348]	67148	8.35	#N/A	#N/A	#N/A	#N/A	16	6	14	0.05	#N/A	#N/A	#N/A	#N/A	#N/A	#N/A	#N/A	#N/A	#N/A	#N/A	1
448	EED44123.1	CAS/CSE protein involved in chromosome segregation [Enterocytozoon bieneusi H348]	75930	5.72	#N/A	#N/A	#N/A	#N/A	15	3	5.7	0.04	#N/A	#N/A	#N/A	#N/A	#N/A	#N/A	#N/A	#N/A	#N/A	#N/A	1
449	EED44254.1	serine/threonine protein kinase [Enterocytozoon bieneusi H348]	35918	8.56	#N/A	#N/A	#N/A	#N/A	14	10	46.8	0.09	#N/A	#N/A	#N/A	#N/A	#N/A	#N/A	#N/A	#N/A	#N/A	#N/A	1
450	EED43433.1	serine/threonine protein kinase, partial [Enterocytozoon bieneusi H348]	35614	9.05	#N/A	#N/A	#N/A	#N/A	14	8	41.7	0.09	#N/A	#N/A	#N/A	#N/A	#N/A	#N/A	#N/A	#N/A	#N/A	#N/A	1
451	OQS55291.1	HSP90 [Enterocytozoon hepatopenaei]	76120	5.18	#N/A	#N/A	#N/A	#N/A	#N/A	#N/A	#N/A	#N/A	305	17	29.3	0.23	57	7	14.8	0.04	#N/A	0.135		1
452	OQS55832.1	RPS13 [Enterocytozoon hepatopenaei]	16117	10.08	#N/A	#N/A	#N/A	#N/A	#N/A	#N/A	#N/A	#N/A	268	8	54.9	1.15	32	5	50.7	0.21	#N/A	0.68		1
453	OQS54810.1	hypothetical protein EHP00_165 [Enterocytozoon hepatopenaei]	27569	9.27	#N/A	#N/A	#N/A	#N/A	#N/A	#N/A	#N/A	#N/A	227	10	35.6	0.58	#N/A	#N/A	#N/A	#N/A	#N/A	#N/A		1
454	OQS54907.1	Peptidase M1 [Enterocytozoon hepatopenaei]	91983	5.26	#N/A	#N/A	#N/A	#N/A	#N/A	#N/A	#N/A	#N/A	211	21	32.3	0.37	111	16	25.8	0.15	#N/A	0.26		1
455	OQS54045.1	hypothetical protein EHP00_1695 [Enterocytozoon hepatopenaei]	13270	10.96	#N/A	#N/A	#N/A	#N/A	#N/A	#N/A	#N/A	#N/A	190	5	44.5	0.58	#N/A	#N/A	#N/A	#N/A	#N/A	#N/A		1
456	OQS53734.1	RPL1 [Enterocytozoon hepatopenaei]	25779	9.28	#N/A	#N/A	#N/A	#N/A	#N/A	#N/A	#N/A	#N/A	181	8	38.7	1.08	#N/A	#N/A	#N/A	#N/A	#N/A	#N/A		1
457	OQS55720.1	RPL7 [Enterocytozoon hepatopenaei]	26500	9.72	#N/A	#N/A	#N/A	#N/A	#N/A	#N/A	#N/A	#N/A	168	8	40.6	0.61	#N/A	#N/A	#N/A	#N/A	#N/A	#N/A		1
458	OQS53742.1	cshE [Enterocytozoon hepatopenaei]	66325	8.84	#N/A	#N/A	#N/A	#N/A	#N/A	#N/A	#N/A	#N/A	130	12	27.8	0.16	#N/A	#N/A	#N/A	#N/A	#N/A	#N/A		1
459	OQS54833.1	top2 [Enterocytozoon hepatopenaei]	132310	9.05	#N/A	#N/A	#N/A	#N/A	#N/A	#N/A	#N/A	#N/A	122	20	20.1	0.05	#N/A	#N/A	#N/A	#N/A	#N/A	#N/A		1
460	OQS54986.1	RpL13 [Enterocytozoon hepatopenaei]	19086	10.37	#N/A	#N/A	#N/A	#N/A	#N/A	#N/A	#N/A	#N/A	117	7	39.5	1.65	#N/A	#N/A	#N/A	#N/A	#N/A	#N/A		1
461	OQS53516.1	proliferating-cell nucleolar antigen p120 [Enterocytozoon hepatopenaei]	22890	9.29	#N/A	#N/A	#N/A	#N/A	#N/A	#N/A	#N/A	#N/A	106	6	39.9	0.15	#N/A	#N/A	#N/A	#N/A	#N/A	#N/A		1
462	OQS54501.1	CCT3 [Enterocytozoon hepatopenaei]	57577	7.72	#N/A	#N/A	#N/A	#N/A	#N/A	#N/A	#N/A	#N/A	101	10	19.9	0.06	42	11	26.6	0.06	#N/A	0.06		1
463	OQS54589.1	NOP1 [Enterocytozoon hepatopenaei]	34947	9.86	#N/A	#N/A	#N/A	#N/A	#N/A	#N/A	#N/A	#N/A	93	8	30.1	0.09	35	6	23.9	0.09	#N/A	0.09		1
464	OQS53378.1	Tf2-6 [Enterocytozoon hepatopenaei]	146900	9.37	#N/A	#N/A	#N/A	#N/A	#N/A	#N/A	#N/A	#N/A	92	14	11.7	0.04	67	15	13.2	0.02	#N/A	0.03		1
465	OQS53897.1	Rop [Enterocytozoon hepatopenaei]	58900	8.51	#N/A	#N/A	#N/A	#N/A	#N/A	#N/A	#N/A	#N/A	87	10	25	0.06	#N/A	#N/A	#N/A	#N/A	#N/A	#N/A		1
466	OQS54138.1	RPL21 [Enterocytozoon hepatopenaei]	16619	10.43	#N/A	#N/A	#N/A	#N/A	#N/A	#N/A	#N/A	#N/A	82	6	31	0.74	#N/A	#N/A	#N/A	#N/A	#N/A	#N/A		1
467	OQS54770.1	hypothetical protein EHP00_2327 [Enterocytozoon hepatopenaei]	107735	6.77	#N/A	#N/A	#N/A	#N/A	#N/A	#N/A	#N/A	#N/A	81	8	7.6	0.03	47	7	10	0.03	#N/A	0.03		1
468	OQS54650.1	hypothetical protein EHP00_148 [Enterocytozoon hepatopenaei]	54791	9.69	#N/A	#N/A	#N/A	#N/A	#N/A	#N/A	#N/A	#N/A	78	13	29.2	0.19	32	6	20	0.06	#N/A	0.125		1
469	OQS54853.1	RPN1 [Enterocytozoon hepatopenaei]	89895	4.9	#N/A	#N/A	#N/A	#N/A	#N/A	#N/A	#N/A	#N/A	77	7	14.5	0.07	#N/A	#N/A	#N/A	#N/A	#N/A	#N/A		1
470	OQS54671.1	myosin [Enterocytozoon hepatopenaei]	145642	6.17	#N/A	#N/A	#N/A	#N/A	#N/A	#N/A	#N/A	#N/A	76	24	20.1	0.07	#N/A	#N/A	#N/A	#N/A	#N/A	#N/A		1
471	EED44539.1	LSU ribosomal protein L10AE [Enterocytozoon bieneusi H348]	16085	10.54	#N/A	#N/A	#N/A	#N/A	#N/A	#N/A	#N/A	#N/A	72	4	32.4	0.47	#N/A	#N/A	#N/A	#N/A	#N/A	#N/A		1
472	OQS53422.1	SWP12 [Enterocytozoon hepatopenaei]	28682	9.05	#N/A	#N/A	#N/A	#N/A	#N/A	#N/A	#N/A	#N/A	71	8	41	0.12	#N/A	#N/A	#N/A	#N/A	#N/A	#N/A		1
473	OQS55039.1	VMA1 [Enterocytozoon hepatopenaei]	67944	7.49	#N/A	#N/A	#N/A	#N/A	#N/A	#N/A	#N/A	#N/A	69	18	33.4	0.05	#N/A	#N/A	#N/A	#N/A	#N/A	#N/A		1
474	OQS54025.1	MAS5 [Enterocytozoon hepatopenaei]	45853	9.1	#N/A	#N/A	#N/A	#N/A	#N/A	#N/A	#N/A	#N/A	64	9	31.3	0.07	#N/A	#N/A	#N/A	#N/A	#N/A	#N/A		1
475	OQS55207.1	RPS6 [Enterocytozoon hepatopenaei]	23745	9.82	#N/A	#N/A	#N/A	#N/A	#N/A	#N/A	#N/A	#N/A	61	5	33.7	0.48	#N/A	#N/A	#N/A	#N/A	#N/A	#N/A		1
476	OQS53356.1	RpL15 [Enterocytozoon hepatopenaei]	23584	10.71	#N/A	#N/A	#N/A	#N/A	#N/A	#N/A	#N/A	#N/A	59	3	13.2	0.14	#N/A	#N/A	#N/A	#N/A	#N/A	#N/A		1
477	EED44146.1	SSU ribosomal protein S4P [Enterocytozoon bieneusi H348]	21119	10.01	#N/A	#N/A	#N/A	#N/A	#N/A	#N/A	#N/A	#N/A	59	6	34.1	0.34	#N/A	#N/A	#N/A	#N/A	#N/A	#N/A		1
478	OQS55748.1	hypothetical protein EHP00_1988 [Enterocytozoon hepatopenaei]	44940	7.59	#N/A	#N/A	#N/A	#N/A	#N/A	#N/A	#N/A	#N/A	51	3	10.6	0.07	#N/A	#N/A	#N/A	#N/A	#N/A	#N/A		1
479	OQS55145.1	glutaminyl-tRNA synthetase [Enterocytozoon hepatopenaei]	6467	11	#N/A	#N/A	#N/A	#N/A	#N/A	#N/A	#N/A	#N/A	50	2	20.4	0.56	#N/A	#N/A	#N/A	#N/A	#N/A	#N/A		1
480	OQS53673.1	mel-32 [Enterocytozoon hepatopenaei]	52199	6.77	#N/A	#N/A	#N/A	#N/A	#N/A	#N/A	#N/A	#N/A	50	10	25.8	0.06	23	14	37	0.06	#N/A	0.06		1
481	EED44028.1	SSU ribosomal protein S12P [Enterocytozoon bieneusi H348]	15278	10.38	#N/A	#N/A	#N/A	#N/A	#N/A	#N/A	#N/A	#N/A	48	5	41.7	0.22	29	3	25.9	0.22	#N/A	0.22		1
482	OQS53561.1	phenylalanine--tRNA [Enterocytozoon hepatopenaei]	95406	5.56	#N/A	#N/A	#N/A	#N/A	#N/A	#N/A	#N/A	#N/A	47	11	14.4	0.03	34	10	13.9	0.03	#N/A	0.03		1
483	OQS53791.1	RPL35A [Enterocytozoon hepatopenaei]	14477	10.39	#N/A	#N/A	#N/A	#N/A	#N/A	#N/A	#N/A	#N/A	47	5	38.3	0.24	62	6	47.5	0.53	#N/A	0.385		1
484	EED43857.1	LSU ribosomal protein L44E [Enterocytozoon bieneusi H348]	12155	10.47	#N/A	#N/A	#N/A	#N/A	#N/A	#N/A	#N/A	#N/A	44	4	37.5	0.28	#N/A	#N/A	#N/A	#N/A	#N/A	#N/A		1
485	OQS54632.1	ribosomal prt L44 [Enterocytozoon hepatopenaei]	14996	10.32	#N/A	#N/A	#N/A	#N/A	#N/A	#N/A	#N/A	#N/A	44	4	36.2	0.23	#N/A	#N/A	#N/A	#N/A	#N/A	#N/A		1
486	OQS55675.1	hypothetical protein EHP00_1381 [Enterocytozoon hepatopenaei]	68776	6.95	#N/A	#N/A	#N/A	#N/A	#N/A	#N/A	#N/A	#N/A	43	6	10.3	0.05	#N/A	#N/A	#N/A	#N/A	#N/A	#N/A		1
487	EED43733.1	ribosomal protein L1 [Enterocytozoon bieneusi H348]	25507	9.37	#N/A	#N/A	#N/A	#N/A	#N/A	#N/A	#N/A	#N/A	43	6	34.4	0.28	#N/A	#N/A	#N/A	#N/A	#N/A	#N/A		1
488	OQS54245.1	RpL19 [Enterocytozoon hepatopenaei]	19378	10.27	#N/A	#N/A	#N/A	#N/A	#N/A	#N/A	#N/A	#N/A	43	9	45.8	0.17	#N/A	#N/A	#N/A	#N/A	#N/A	#N/A		1
489	OQS54583.1	hypothetical protein EHP00_88 [Enterocytozoon hepatopenaei]	21790	9.05	#N/A	#N/A	#N/A	#N/A	#N/A	#N/A	#N/A	#N/A	42	3	17.9	0.15	#N/A	#N/A	#N/A	#N/A	#N/A	#N/A		1
490	OQS55798.1	hypothetical protein EHP00_1621 [Enterocytozoon hepatopenaei]	7807	11.67	#N/A	#N/A	#N/A	#N/A	#N/A	#N/A	#N/A	#N/A	40	3	45.7	0.45	#N/A	#N/A	#N/A	#N/A	#N/A	#N/A		1
491	OQS54361.1	hypothetical protein EHP00_1430 [Enterocytozoon hepatopenaei]	78718	5.85	#N/A	#N/A	#N/A	#N/A	#N/A	#N/A	#N/A	#N/A	39	12	20.5	0.04	#N/A	#N/A	#N/A	#N/A	#N/A	#N/A		1
492	EED44257.1	ribosomal protein L18E [Enterocytozoon bieneusi H348]	21972	10.38	#N/A	#N/A	#N/A	#N/A	#N/A	#N/A	#N/A	#N/A	39	3	14.6	0.15	#N/A	#N/A	#N/A	#N/A	#N/A	#N/A		1
493	OQS53987.1	Glycine--tRNA [Enterocytozoon hepatopenaei]	71684	6.71	#N/A	#N/A	#N/A	#N/A	#N/A	#N/A	#N/A	#N/A	38	15	28.3	0.05	#N/A	#N/A	#N/A	#N/A	#N/A	#N/A		1
494	OQS55154.1	nuclear pore complex subunit Nup170 [Enterocytozoon hepatopenaei]	105220	8.54	#N/A	#N/A	#N/A	#N/A	#N/A	#N/A	#N/A	#N/A	37	17	22	0.03	30	18	19.9	0.03	#N/A	0.03		1
495	EED44103.1	DNA topoisomerase II [Enterocytozoon bieneusi H348]	133592	9.12	#N/A	#N/A	#N/A	#N/A	#N/A	#N/A	#N/A	#N/A	34	14	13.5	0.05	#N/A	#N/A	#N/A	#N/A	#N/A	#N/A		1
496	OQS55144.1	glutamine--tRNA [Enterocytozoon hepatopenaei]	28354	7.64	#N/A	#N/A	#N/A	#N/A	#N/A	#N/A	#N/A	#N/A	34	7	36	0.12	#N/A	#N/A	#N/A	#N/A	#N/A	#N/A		1
497	EED44317.1	histidinol phosphatase related phosphatase [Enterocytozoon bieneusi H348]	41012	9.03	#N/A	#N/A	#N/A	#N/A	#N/A	#N/A	#N/A	#N/A	31	7	26.7	0.08	#N/A	#N/A	#N/A	#N/A	#N/A	#N/A		1
498	EED41801.1	chromatin-associated protein [Enterocytozoon bieneusi H348]	17061	9.52	#N/A	#N/A	#N/A	#N/A	#N/A	#N/A	#N/A	#N/A	30	5	27.6	0.2	#N/A	#N/A	#N/A	#N/A	#N/A	#N/A		1
499	EED43181.1	chromatin-associated protein [Enterocytozoon bieneusi H348]	10327	9.58	#N/A	#N/A	#N/A	#N/A	#N/A	#N/A	#N/A	#N/A	30	3	31.5	0.35	#N/A	#N/A	#N/A	#N/A	#N/A	#N/A		1
500	OQS54867.1	hypothetical protein EHP00_220 [Enterocytozoon hepatopenaei]	73991	8.43	#N/A	#N/A	#N/A	#N/A	#N/A	#N/A	#N/A	#N/A	30	9	15.8	0.04	#N/A	#N/A	#N/A	#N/A	#N/A	#N/A		1
501	OQS54124.1	hypothetical protein EHP00_2116 [Enterocytozoon hepatopenaei]	8761	9.84	#N/A	#N/A	#N/A	#N/A	#N/A	#N/A	#N/A	#N/A	30	2	35.1	0.4	#N/A	#N/A	#N/A	#N/A	#N/A	#N/A		1
502	OQS54894.1	CCT2 [Enterocytozoon hepatopenaei]	61007	8.41	#N/A	#N/A	#N/A	#N/A	#N/A	#N/A	#N/A	#N/A	30	11	22	0.05	#N/A	#N/A	#N/A	#N/A	#N/A	#N/A		1
503	OQS53894.1	hypothetical protein EHP00_716 [Enterocytozoon hepatopenaei]	56544	7.83	#N/A	#N/A	#N/A	#N/A	#N/A	#N/A	#N/A	#N/A	30	4	13.5	0.06	#N/A	#N/A	#N/A	#N/A	#N/A	#N/A		1
504	OQS54655.1	Arginine--tRNA ligase [Enterocytozoon hepatopenaei]	27821	6.45	#N/A	#N/A	#N/A	#N/A	#N/A	#N/A	#N/A	#N/A	29	9	43.6	0.12	#N/A	#N/A	#N/A	#N/A	#N/A	#N/A		1
505	OQS53475.1	RFC1 [Enterocytozoon hepatopenaei]	64925	8.86	#N/A	#N/A	#N/A	#N/A	#N/A	#N/A	#N/A	#N/A	29	14	35.1	0.05	#N/A	#N/A	#N/A	#N/A	#N/A	#N/A		1
506	EED44308.1	SWIB-domain-containing protein [Enterocytozoon bieneusi H348]	35465	8.75	#N/A	#N/A	#N/A	#N/A	#N/A	#N/A	#N/A	#N/A	29	8	28.7	0.09	#N/A	#N/A	#N/A	#N/A	#N/A	#N/A		1
507	OQS55093.1	hypothetical protein EHP00_2197 [Enterocytozoon hepatopenaei]	21606	4.49	#N/A	#N/A	#N/A	#N/A	#N/A	#N/A	#N/A	#N/A	29	5	42	0.33	#N/A	#N/A	#N/A	#N/A	#N/A	#N/A		1
508	EED43565.1	hypothetical protein EBI_27517 [Enterocytozoon bieneusi H348]	12513	5.07	#N/A	#N/A	#N/A	#N/A	#N/A	#N/A	#N/A	#N/A	29	3	36.4	0.27	#N/A	#N/A	#N/A	#N/A	#N/A	#N/A		1
509	OQS55363.1	global transcription factor group A2 [Enterocytozoon hepatopenaei]	70875	5.22	#N/A	#N/A	#N/A	#N/A	#N/A	#N/A	#N/A	#N/A	29	11	22.9	0.05	#N/A	#N/A	#N/A	#N/A	#N/A	#N/A		1
510	OQS54654.1	Arginine--tRNA [Enterocytozoon hepatopenaei]	28822	8.27	#N/A	#N/A	#N/A	#N/A	#N/A	#N/A	#N/A	#N/A	28	8	37.1	0.12	#N/A	#N/A	#N/A	#N/A	#N/A	#N/A		1
511	EED43952.1	histones H3 and H4 [Enterocytozoon bieneusi H348]	17987	10.37	#N/A	#N/A	#N/A	#N/A	#N/A	#N/A	#N/A	#N/A	27	2	13.8	0.19	#N/A	#N/A	#N/A	#N/A	#N/A	#N/A		1
512	OQS55530.1	mpg1 [Enterocytozoon hepatopenaei]	38620	7.83	#N/A	#N/A	#N/A	#N/A	#N/A	#N/A	#N/A	#N/A	27	7	27.7	0.09	#N/A	#N/A	#N/A	#N/A	#N/A	#N/A		1
513	EDQ31300.1	deacetylase [Enterocytozoon bieneusi H348]	45523	5.05	#N/A	#N/A	#N/A	#N/A	#N/A	#N/A	#N/A	#N/A	26	9	25	0.07	#N/A	#N/A	#N/A	#N/A	#N/A	#N/A		1
514	OQS53825.1	APCC activator protein CDH1 [Enterocytozoon hepatopenaei]	44078	7.16	#N/A	#N/A	#N/A	#N/A	#N/A	#N/A	#N/A	#N/A	25	5	18.8	0.07	#N/A	#N/A	#N/A	#N/A	#N/A	#N/A		1
515	OQS54222.1	RhoGEF guanine nucleotide exchange factor for RhoRacCdc42-like GTPase [Enterocytozoon hepatopenaei]	115400	8.67	#N/A	#N/A	#N/A	#N/A	#N/A	#N/A	#N/A	#N/A	25	22	31.1	0.03	19	18	24.8	0.03	#N/A	0.03		1
516	OQS55017.1	rgf1 [Enterocytozoon hepatopenaei]	90228	8.53	#N/A	#N/A	#N/A	#N/A	#N/A	#N/A	#N/A	#N/A	25	19	31	0.04	#N/A	#N/A	#N/A	#N/A	#N/A	#N/A		1
517	EED44501.1	endoplasmic reticulum calcium-transporting ATPase [Enterocytozoon bieneusi H348]	114475	8.52	#N/A	#N/A	#N/A	#N/A	#N/A	#N/A	#N/A	#N/A	25	18	23	0.03	#N/A	#N/A	#N/A	#N/A	#N/A	#N/A		1
518	EED44485.1	DNA-directed RNA polymerases I, II, and III, subunit 2 [Enterocytozoon bieneusi H348]	127251	8.53	#N/A	#N/A	#N/A	#N/A	#N/A	#N/A	#N/A	#N/A	25	21	26.1	0.03	#N/A	#N/A	#N/A	#N/A	#N/A	#N/A		1
519	EDQ31372.1	calcium-transporting ATPase [Enterocytozoon bieneusi H348]	132411	8.65	#N/A	#N/A	#N/A	#N/A	#N/A	#N/A	#N/A	#N/A	25	20	28.1	0.02	#N/A	#N/A	#N/A	#N/A	#N/A	#N/A		1
520	EED44396.1	calcium-transporting ATPase [Enterocytozoon bieneusi H348]	131591	8.28	#N/A	#N/A	#N/A	#N/A	#N/A	#N/A	#N/A	#N/A	25	15	19.9	0.02	#N/A	#N/A	#N/A	#N/A	#N/A	#N/A		1
521	EED44163.1	calcium-transporting ATPase [Enterocytozoon bieneusi H348]	130711	8.54	#N/A	#N/A	#N/A	#N/A	#N/A	#N/A	#N/A	#N/A	25	14	18.9	0.02	#N/A	#N/A	#N/A	#N/A	#N/A	#N/A		1
522	EDQ31028.1	DNA-directed RNA polymerase [Enterocytozoon bieneusi H348]	123545	8.85	#N/A	#N/A	#N/A	#N/A	#N/A	#N/A	#N/A	#N/A	25	18	21.9	0.03	#N/A	#N/A	#N/A	#N/A	#N/A	#N/A		1
523	EED44649.1	hypothetical protein EBI_27468 [Enterocytozoon bieneusi H348]	57244	9.29	#N/A	#N/A	#N/A	#N/A	#N/A	#N/A	#N/A	#N/A	25	9	21.2	0.06	17	7	18.1	0.06	#N/A	0.06		1
524	OQS54618.1	Arp5 [Enterocytozoon hepatopenaei]	54826	7.05	#N/A	#N/A	#N/A	#N/A	#N/A	#N/A	#N/A	#N/A	25	5	12.2	0.06	#N/A	#N/A	#N/A	#N/A	#N/A	#N/A		1
525	OQS53505.1	cct6 [Enterocytozoon hepatopenaei]	57637	8.73	#N/A	#N/A	#N/A	#N/A	#N/A	#N/A	#N/A	#N/A	25	11	25.1	0.06	#N/A	#N/A	#N/A	#N/A	#N/A	#N/A		1
526	OQS54050.1	hypothetical protein EHP00_1628 [Enterocytozoon hepatopenaei]	7380	7.77	#N/A	#N/A	#N/A	#N/A	#N/A	#N/A	#N/A	#N/A	25	1	7.9	0.51	#N/A	#N/A	#N/A	#N/A	#N/A	#N/A		1
527	EED43067.1	RNA-binding protein, predicted, partial [Enterocytozoon bieneusi H348]	59803	7.45	#N/A	#N/A	#N/A	#N/A	#N/A	#N/A	#N/A	#N/A	25	18	37.2	0.05	#N/A	#N/A	#N/A	#N/A	#N/A	#N/A		1
528	EED43157.1	RNA-binding protein, predicted [Enterocytozoon bieneusi H348]	56590	8.76	#N/A	#N/A	#N/A	#N/A	#N/A	#N/A	#N/A	#N/A	25	15	35	0.06	#N/A	#N/A	#N/A	#N/A	#N/A	#N/A		1
529	EED42793.1	RNA-binding protein, predicted [Enterocytozoon bieneusi H348]	39363	7.55	#N/A	#N/A	#N/A	#N/A	#N/A	#N/A	#N/A	#N/A	25	10	33.4	0.08	#N/A	#N/A	#N/A	#N/A	#N/A	#N/A		1
530	EED42442.1	RNA-binding protein, predicted, partial [Enterocytozoon bieneusi H348]	37216	9.09	#N/A	#N/A	#N/A	#N/A	#N/A	#N/A	#N/A	#N/A	25	8	31.3	0.09	#N/A	#N/A	#N/A	#N/A	#N/A	#N/A		1
531	EED42509.1	RNA-binding protein, predicted, partial [Enterocytozoon bieneusi H348]	38537	8.94	#N/A	#N/A	#N/A	#N/A	#N/A	#N/A	#N/A	#N/A	25	14	40.7	0.09	#N/A	#N/A	#N/A	#N/A	#N/A	#N/A		1
532	OQS55441.1	hypothetical protein EHP00_2409 [Enterocytozoon hepatopenaei]	90824	7.41	#N/A	#N/A	#N/A	#N/A	#N/A	#N/A	#N/A	#N/A	25	9	15.3	0.04	#N/A	#N/A	#N/A	#N/A	#N/A	#N/A		1
533	EED44676.1	hypothetical protein EBI_24866 [Enterocytozoon bieneusi H348]	39385	6.61	#N/A	#N/A	#N/A	#N/A	#N/A	#N/A	#N/A	#N/A	25	3	10.8	0.08	#N/A	#N/A	#N/A	#N/A	#N/A	#N/A		1
534	OQS54678.1	hypothetical protein EHP00_765 [Enterocytozoon hepatopenaei]	100510	8.18	#N/A	#N/A	#N/A	#N/A	#N/A	#N/A	#N/A	#N/A	25	12	17.6	0.03	#N/A	#N/A	#N/A	#N/A	#N/A	#N/A		1
535	EED42864.1	LSU ribosomal protein L2P, partial [Enterocytozoon bieneusi H348]	25938	9.88	#N/A	#N/A	#N/A	#N/A	#N/A	#N/A	#N/A	#N/A	25	7	35.4	0.13	#N/A	#N/A	#N/A	#N/A	#N/A	#N/A		1
536	OQS54702.1	hypothetical protein EHP00_982 [Enterocytozoon hepatopenaei]	38340	9.04	#N/A	#N/A	#N/A	#N/A	#N/A	#N/A	#N/A	#N/A	24	8	32.1	0.09	#N/A	#N/A	#N/A	#N/A	#N/A	#N/A		1
537	EED43877.1	DNA replication licensing factor MCM2 [Enterocytozoon bieneusi H348]	82249	8.1	#N/A	#N/A	#N/A	#N/A	#N/A	#N/A	#N/A	#N/A	24	15	22.8	0.04	#N/A	#N/A	#N/A	#N/A	#N/A	#N/A		1
538	OQS55871.1	hypothetical protein EHP00_411 [Enterocytozoon hepatopenaei]	46438	9.03	#N/A	#N/A	#N/A	#N/A	#N/A	#N/A	#N/A	#N/A	24	10	27.6	0.07	#N/A	#N/A	#N/A	#N/A	#N/A	#N/A		1
539	OQS53563.1	hypothetical protein EHP00_1833 [Enterocytozoon hepatopenaei]	16354	9.54	#N/A	#N/A	#N/A	#N/A	#N/A	#N/A	#N/A	#N/A	23	4	41.6	0.21	#N/A	#N/A	#N/A	#N/A	#N/A	#N/A		1
540	OQS54026.1	HAT2 [Enterocytozoon hepatopenaei]	42096	4.69	#N/A	#N/A	#N/A	#N/A	#N/A	#N/A	#N/A	#N/A	23	6	16.4	0.08	#N/A	#N/A	#N/A	#N/A	#N/A	#N/A		1
541	EED41532.1	hypothetical protein EBI_27059 [Enterocytozoon bieneusi H348]	16892	6.37	#N/A	#N/A	#N/A	#N/A	#N/A	#N/A	#N/A	#N/A	23	8	62.8	0.2	#N/A	#N/A	#N/A	#N/A	#N/A	#N/A		1
542	EED41489.1	hypothetical protein EBI_27055 [Enterocytozoon bieneusi H348]	16945	5.45	#N/A	#N/A	#N/A	#N/A	#N/A	#N/A	#N/A	#N/A	23	6	62.8	0.2	#N/A	#N/A	#N/A	#N/A	#N/A	#N/A		1
543	OQS54368.1	hypothetical protein EHP00_2160 [Enterocytozoon hepatopenaei]	74948	6	#N/A	#N/A	#N/A	#N/A	#N/A	#N/A	#N/A	#N/A	23	2	4.5	0.04	#N/A	#N/A	#N/A	#N/A	#N/A	#N/A		1
544	OQS54726.1	hypothetical protein EHP00_1005 [Enterocytozoon hepatopenaei]	54928	4.68	#N/A	#N/A	#N/A	#N/A	#N/A	#N/A	#N/A	#N/A	23	6	16.3	0.06	#N/A	#N/A	#N/A	#N/A	#N/A	#N/A		1
545	EED43856.1	transporter [Enterocytozoon bieneusi H348]	19143	5.73	#N/A	#N/A	#N/A	#N/A	#N/A	#N/A	#N/A	#N/A	23	2	12.7	0.18	#N/A	#N/A	#N/A	#N/A	#N/A	#N/A		1
546	EED44410.1	hypothetical protein EBI_26109 [Enterocytozoon bieneusi H348]	24879	6.38	#N/A	#N/A	#N/A	#N/A	#N/A	#N/A	#N/A	#N/A	22	4	21.1	0.13	#N/A	#N/A	#N/A	#N/A	#N/A	#N/A		1
547	OQS54557.1	coatomer gamma-2 subunit [Enterocytozoon hepatopenaei]	88237	6.08	#N/A	#N/A	#N/A	#N/A	#N/A	#N/A	#N/A	#N/A	21	10	16.6	0.04	#N/A	#N/A	#N/A	#N/A	#N/A	#N/A		1
548	OQS53570.1	tRNA pseudouridylate Sase 2 [Enterocytozoon hepatopenaei]	40557	9.2	#N/A	#N/A	#N/A	#N/A	#N/A	#N/A	#N/A	#N/A	21	4	14.3	0.08	#N/A	#N/A	#N/A	#N/A	#N/A	#N/A		1
549	sp|B7XK16.1|SYIC_ENTBH	RecName: Full=Probable isoleucine--tRNA ligase, cytoplasmic; AltName: Full=Isoleucyl-tRNA synthetase; Short=IleRS	112006	7.04	#N/A	#N/A	#N/A	#N/A	#N/A	#N/A	#N/A	#N/A	21	14	15.2	0.03	#N/A	#N/A	#N/A	#N/A	#N/A	#N/A		1
550	OQS55830.1	Coatomer beta subunit [Enterocytozoon hepatopenaei]	87243	6.14	#N/A	#N/A	#N/A	#N/A	#N/A	#N/A	#N/A	#N/A	20	11	21.6	0.04	#N/A	#N/A	#N/A	#N/A	#N/A	#N/A		1
551	EED41627.1	19S/PA700 proteasome regulatory particle subunit Rpn2p/S2 [Enterocytozoon bieneusi H348]	29384	5.3	#N/A	#N/A	#N/A	#N/A	#N/A	#N/A	#N/A	#N/A	20	9	29.4	0.11	#N/A	#N/A	#N/A	#N/A	#N/A	#N/A		1
552	QHG11116.1	60 kDa glycoprotein, partial [Cryptosporidium hominis]	31034	4.44	#N/A	#N/A	#N/A	#N/A	#N/A	#N/A	#N/A	#N/A	20	5	34.7	0.11	#N/A	#N/A	#N/A	#N/A	#N/A	#N/A		1
553	OQS55396.1	ptrA [Enterocytozoon hepatopenaei]	109334	6.85	#N/A	#N/A	#N/A	#N/A	#N/A	#N/A	#N/A	#N/A	19	18	20.6	0.03	#N/A	#N/A	#N/A	#N/A	#N/A	#N/A		1
554	OQS55664.1	hypothetical protein EHP00_1392 [Enterocytozoon hepatopenaei]	25469	9.46	#N/A	#N/A	#N/A	#N/A	#N/A	#N/A	#N/A	#N/A	19	6	29.5	0.13	#N/A	#N/A	#N/A	#N/A	#N/A	#N/A		1
555	EED44187.1	hypothetical protein EBI_22790 [Enterocytozoon bieneusi H348]	52052	8.3	#N/A	#N/A	#N/A	#N/A	#N/A	#N/A	#N/A	#N/A	18	10	20.1	0.06	#N/A	#N/A	#N/A	#N/A	#N/A	#N/A		1
556	OQS55298.1	hypothetical protein EHP00_816 [Enterocytozoon hepatopenaei]	49605	4.65	#N/A	#N/A	#N/A	#N/A	#N/A	#N/A	#N/A	#N/A	18	3	7.3	0.07	#N/A	#N/A	#N/A	#N/A	#N/A	#N/A		1
557	OQS54089.1	hypothetical protein EHP00_1159 [Enterocytozoon hepatopenaei]	16940	6.26	#N/A	#N/A	#N/A	#N/A	#N/A	#N/A	#N/A	#N/A	18	4	41.8	0.2	#N/A	#N/A	#N/A	#N/A	#N/A	#N/A		1
558	EED43982.1	GTPase, predicted [Enterocytozoon bieneusi H348]	40089	9.51	#N/A	#N/A	#N/A	#N/A	#N/A	#N/A	#N/A	#N/A	17	5	17.1	0.08	#N/A	#N/A	#N/A	#N/A	#N/A	#N/A		1
559	OQS54418.1	drg1 [Enterocytozoon hepatopenaei]	40247	9.3	#N/A	#N/A	#N/A	#N/A	#N/A	#N/A	#N/A	#N/A	17	4	14.3	0.08	#N/A	#N/A	#N/A	#N/A	#N/A	#N/A		1
560	EED43714.1	vacuolar ATP synthase catalytic subunit A [Enterocytozoon bieneusi H348]	68018	5.51	#N/A	#N/A	#N/A	#N/A	#N/A	#N/A	#N/A	#N/A	17	8	17.8	0.05	#N/A	#N/A	#N/A	#N/A	#N/A	#N/A		1
561	OQS55713.1	hypothetical protein EHP00_455 [Enterocytozoon hepatopenaei]	28936	5.18	#N/A	#N/A	#N/A	#N/A	#N/A	#N/A	#N/A	#N/A	17	5	26	0.11	#N/A	#N/A	#N/A	#N/A	#N/A	#N/A		1
562	OQS54625.1	Dus1l [Enterocytozoon hepatopenaei]	38945	8.27	#N/A	#N/A	#N/A	#N/A	#N/A	#N/A	#N/A	#N/A	17	4	15.7	0.08	#N/A	#N/A	#N/A	#N/A	#N/A	#N/A		1
563	EED43967.1	superfamily II DNA/RNA helicase [Enterocytozoon bieneusi H348]	55831	9.28	#N/A	#N/A	#N/A	#N/A	#N/A	#N/A	#N/A	#N/A	16	12	32.1	0.06	#N/A	#N/A	#N/A	#N/A	#N/A	#N/A		1
564	EED41553.1	19S/PA700 proteasome regulatory particle subunit Rpn2p/S2, partial [Enterocytozoon bieneusi H348]	26999	5.05	#N/A	#N/A	#N/A	#N/A	#N/A	#N/A	#N/A	#N/A	16	3	13.6	0.12	#N/A	#N/A	#N/A	#N/A	#N/A	#N/A		1
565	EDQ31193.1	xaa-pro aminopeptidase [Enterocytozoon bieneusi H348]	30282	7.59	#N/A	#N/A	#N/A	#N/A	#N/A	#N/A	#N/A	#N/A	16	3	15	0.11	#N/A	#N/A	#N/A	#N/A	#N/A	#N/A		1
566	OQS54470.1	hypothetical protein EHP00_1065 [Enterocytozoon hepatopenaei]	84559	8.36	#N/A	#N/A	#N/A	#N/A	#N/A	#N/A	#N/A	#N/A	16	8	14.8	0.04	#N/A	#N/A	#N/A	#N/A	#N/A	#N/A		1
567	EED41709.1	hypothetical protein EBI_26495 [Enterocytozoon bieneusi H348]	19467	6.9	#N/A	#N/A	#N/A	#N/A	#N/A	#N/A	#N/A	#N/A	15	5	41.4	0.17	#N/A	#N/A	#N/A	#N/A	#N/A	#N/A		1
568	EED43872.1	transcription factor IIIB subunit [Enterocytozoon bieneusi H348]	45010	9.1	#N/A	#N/A	#N/A	#N/A	#N/A	#N/A	#N/A	#N/A	15	10	30.7	0.07	#N/A	#N/A	#N/A	#N/A	#N/A	#N/A		1
569	OQS53476.1	hypothetical protein EHP00_624 [Enterocytozoon hepatopenaei]	55493	9.37	#N/A	#N/A	#N/A	#N/A	#N/A	#N/A	#N/A	#N/A	15	7	22.2	0.06	#N/A	#N/A	#N/A	#N/A	#N/A	#N/A		1
570	OQS54858.1	rpl27a [Enterocytozoon hepatopenaei]	14606	9.59	#N/A	#N/A	#N/A	#N/A	#N/A	#N/A	#N/A	#N/A	#N/A	#N/A	#N/A	#N/A	73	3	21.9	0.23	#N/A	#N/A		1
571	AQW44796.2	spore wall protein, partial [Enterocytozoon hepatopenaei]	18153	5.58	#N/A	#N/A	#N/A	#N/A	#N/A	#N/A	#N/A	#N/A	#N/A	#N/A	#N/A	#N/A	46	5	34.2	0.41	#N/A	#N/A		1
572	EED44021.1	20S proteasome core particle subunit beta 5 [Enterocytozoon bieneusi H348]	26143	8.49	#N/A	#N/A	#N/A	#N/A	#N/A	#N/A	#N/A	#N/A	#N/A	#N/A	#N/A	#N/A	32	7	34.3	0.13	#N/A	#N/A		1
573	OQS55150.1	TSC10A [Enterocytozoon hepatopenaei]	27252	9.02	#N/A	#N/A	#N/A	#N/A	#N/A	#N/A	#N/A	#N/A	#N/A	#N/A	#N/A	#N/A	31	7	35.4	0.12	#N/A	#N/A		1
574	OQS55636.1	psm3 [Enterocytozoon hepatopenaei]	107979	8.6	#N/A	#N/A	#N/A	#N/A	#N/A	#N/A	#N/A	#N/A	#N/A	#N/A	#N/A	#N/A	30	12	15.3	0.03	#N/A	#N/A		1
575	OQS55494.1	hypothetical protein EHP00_1868 [Enterocytozoon hepatopenaei]	307347	8.37	#N/A	#N/A	#N/A	#N/A	#N/A	#N/A	#N/A	#N/A	#N/A	#N/A	#N/A	#N/A	28	38	20.3	0.01	#N/A	#N/A		1
576	EED43861.1	metal-dependent protease of the PAD1/JAB1 superfamily, predicted [Enterocytozoon bieneusi H348]	73900	6.15	#N/A	#N/A	#N/A	#N/A	#N/A	#N/A	#N/A	#N/A	#N/A	#N/A	#N/A	#N/A	28	5	8.6	0.04	#N/A	#N/A		1
577	OQS55836.1	hypothetical protein EHP00_378 [Enterocytozoon hepatopenaei]	79994	9.1	#N/A	#N/A	#N/A	#N/A	#N/A	#N/A	#N/A	#N/A	#N/A	#N/A	#N/A	#N/A	27	16	27.9	0.04	#N/A	#N/A		1
578	OQS54666.1	TPS1 [Enterocytozoon hepatopenaei]	54892	6.1	#N/A	#N/A	#N/A	#N/A	#N/A	#N/A	#N/A	#N/A	#N/A	#N/A	#N/A	#N/A	27	6	14	0.06	#N/A	#N/A		1
579	OQS54820.1	hypothetical protein EHP00_175 [Enterocytozoon hepatopenaei]	28380	6.86	#N/A	#N/A	#N/A	#N/A	#N/A	#N/A	#N/A	#N/A	#N/A	#N/A	#N/A	#N/A	27	4	22	0.12	#N/A	#N/A		1
580	OQS53733.1	hypothetical protein EHP00_753 [Enterocytozoon hepatopenaei]	10418	9.45	#N/A	#N/A	#N/A	#N/A	#N/A	#N/A	#N/A	#N/A	#N/A	#N/A	#N/A	#N/A	26	1	7.9	0.33	#N/A	#N/A		1
581	EDQ31340.1	hypothetical protein EBI_26397 [Enterocytozoon bieneusi H348]	21312	8.19	#N/A	#N/A	#N/A	#N/A	#N/A	#N/A	#N/A	#N/A	#N/A	#N/A	#N/A	#N/A	26	5	21.2	0.34	#N/A	#N/A		1
582	EED44412.1	ribosomal protein L32E [Enterocytozoon bieneusi H348]	28134	8.35	#N/A	#N/A	#N/A	#N/A	#N/A	#N/A	#N/A	#N/A	#N/A	#N/A	#N/A	#N/A	26	4	16.2	0.25	#N/A	#N/A		1
583	OQS55739.1	hrk1 [Enterocytozoon hepatopenaei]	73189	9.19	#N/A	#N/A	#N/A	#N/A	#N/A	#N/A	#N/A	#N/A	#N/A	#N/A	#N/A	#N/A	25	12	20.7	0.04	#N/A	#N/A		1
584	OQS54670.1	hypothetical protein EHP00_1515 [Enterocytozoon hepatopenaei]	30452	4.96	#N/A	#N/A	#N/A	#N/A	#N/A	#N/A	#N/A	#N/A	#N/A	#N/A	#N/A	#N/A	25	4	17.2	0.11	#N/A	#N/A		1
585	OQS54408.1	FH7 [Enterocytozoon hepatopenaei]	87494	9	#N/A	#N/A	#N/A	#N/A	#N/A	#N/A	#N/A	#N/A	#N/A	#N/A	#N/A	#N/A	24	13	18.6	0.04	#N/A	#N/A		1
586	EED43790.1	hypothetical protein EBI_24668 [Enterocytozoon bieneusi H348]	67613	5.66	#N/A	#N/A	#N/A	#N/A	#N/A	#N/A	#N/A	#N/A	#N/A	#N/A	#N/A	#N/A	24	9	19.3	0.05	#N/A	#N/A		1
587	OQS53427.1	hypothetical protein EHP00_345 [Enterocytozoon hepatopenaei]	45974	8.15	#N/A	#N/A	#N/A	#N/A	#N/A	#N/A	#N/A	#N/A	#N/A	#N/A	#N/A	#N/A	23	8	23.2	0.07	#N/A	#N/A		1
588	EED44497.1	hypothetical protein EBI_25383 [Enterocytozoon bieneusi H348]	29073	7.1	#N/A	#N/A	#N/A	#N/A	#N/A	#N/A	#N/A	#N/A	#N/A	#N/A	#N/A	#N/A	23	2	10.9	0.11	#N/A	#N/A		1
589	EED44450.1	ubiquitin-conjugating enzyme E2 [Enterocytozoon bieneusi H348]	17813	6.82	#N/A	#N/A	#N/A	#N/A	#N/A	#N/A	#N/A	#N/A	#N/A	#N/A	#N/A	#N/A	23	6	32.1	0.19	#N/A	#N/A		1
590	EED43017.1	3-oxoacyl-[acyl-carrier protein] reductase, partial [Enterocytozoon bieneusi H348]	20713	7.72	#N/A	#N/A	#N/A	#N/A	#N/A	#N/A	#N/A	#N/A	#N/A	#N/A	#N/A	#N/A	22	3	19.3	0.16	#N/A	#N/A		1
591	EED42771.1	hypothetical protein EBI_27292 [Enterocytozoon bieneusi H348]	26144	7.64	#N/A	#N/A	#N/A	#N/A	#N/A	#N/A	#N/A	#N/A	#N/A	#N/A	#N/A	#N/A	22	4	26.4	0.13	#N/A	#N/A		1
592	OQS55152.1	MCM4 [Enterocytozoon hepatopenaei]	81732	5.49	#N/A	#N/A	#N/A	#N/A	#N/A	#N/A	#N/A	#N/A	#N/A	#N/A	#N/A	#N/A	21	11	18.2	0.04	#N/A	#N/A		1
593	OQS54227.1	hypothetical protein EHP00_899 [Enterocytozoon hepatopenaei]	31076	9.18	#N/A	#N/A	#N/A	#N/A	#N/A	#N/A	#N/A	#N/A	#N/A	#N/A	#N/A	#N/A	20	6	28.9	0.11	#N/A	#N/A		1
594	EED44264.1	cytosol aminopeptidase [Enterocytozoon bieneusi H348]	55333	5.32	#N/A	#N/A	#N/A	#N/A	#N/A	#N/A	#N/A	#N/A	#N/A	#N/A	#N/A	#N/A	20	6	19.6	0.06	#N/A	#N/A		1
595	OQS55556.1	DNApol-alpha180 [Enterocytozoon hepatopenaei]	110817	7.97	#N/A	#N/A	#N/A	#N/A	#N/A	#N/A	#N/A	#N/A	#N/A	#N/A	#N/A	#N/A	20	18	19.2	0.03	#N/A	#N/A		1
596	OQS54745.1	TFB2 [Enterocytozoon hepatopenaei]	47771	5.32	#N/A	#N/A	#N/A	#N/A	#N/A	#N/A	#N/A	#N/A	#N/A	#N/A	#N/A	#N/A	20	1	3.2	0.07	#N/A	#N/A		1
597	EED44133.1	GTPase SAR1 related small G protein [Enterocytozoon bieneusi H348]	23025	8.57	#N/A	#N/A	#N/A	#N/A	#N/A	#N/A	#N/A	#N/A	#N/A	#N/A	#N/A	#N/A	19	5	33.7	0.15	#N/A	#N/A		1
598	EED44222.1	hypothetical protein EBI_24319 [Enterocytozoon bieneusi H348]	49421	6.2	#N/A	#N/A	#N/A	#N/A	#N/A	#N/A	#N/A	#N/A	#N/A	#N/A	#N/A	#N/A	19	8	21.8	0.07	#N/A	#N/A		1
599	EED43686.1	replication factor C subunit [Enterocytozoon bieneusi H348]	34213	8.37	#N/A	#N/A	#N/A	#N/A	#N/A	#N/A	#N/A	#N/A	#N/A	#N/A	#N/A	#N/A	18	6	21.5	0.1	#N/A	#N/A		1
600	OQS53818.1	hypothetical protein EHP00_2279 [Enterocytozoon hepatopenaei]	69670	9.44	#N/A	#N/A	#N/A	#N/A	#N/A	#N/A	#N/A	#N/A	#N/A	#N/A	#N/A	#N/A	17	8	14.5	0.05	#N/A	#N/A		1
601	OQS55267.1	hypothetical protein EHP00_589 [Enterocytozoon hepatopenaei]	25570	9.55	#N/A	#N/A	#N/A	#N/A	#N/A	#N/A	#N/A	#N/A	#N/A	#N/A	#N/A	#N/A	17	3	9	0.13	#N/A	#N/A		1
602	EED44055.1	archaeal/vacuolar-type H+-ATPase subunit D [Enterocytozoon bieneusi H348]	24672	9.48	#N/A	#N/A	#N/A	#N/A	#N/A	#N/A	#N/A	#N/A	#N/A	#N/A	#N/A	#N/A	17	4	25.8	0.14	#N/A	#N/A		1
603	EED44052.1	signal recognition particle receptor alpha subunit [Enterocytozoon bieneusi H348]	46148	8.88	#N/A	#N/A	#N/A	#N/A	#N/A	#N/A	#N/A	#N/A	#N/A	#N/A	#N/A	#N/A	17	4	13.1	0.07	#N/A	#N/A		1
604	OQS55315.1	hypothetical protein EHP00_777 [Enterocytozoon hepatopenaei]	27040	9.34	#N/A	#N/A	#N/A	#N/A	#N/A	#N/A	#N/A	#N/A	#N/A	#N/A	#N/A	#N/A	17	3	12	0.12	#N/A	#N/A		1
605	OQS55372.1	hypothetical protein EHP00_2415 [Enterocytozoon hepatopenaei]	23343	5.18	#N/A	#N/A	#N/A	#N/A	#N/A	#N/A	#N/A	#N/A	#N/A	#N/A	#N/A	#N/A	16	5	29.4	0.14	#N/A	#N/A		1
606	EED44342.1	hypothetical protein EBI_22773 [Enterocytozoon bieneusi H348]	16038	9.47	#N/A	#N/A	#N/A	#N/A	#N/A	#N/A	#N/A	#N/A	#N/A	#N/A	#N/A	#N/A	16	4	32.8	0.21	#N/A	#N/A		1
607	EED44677.1	proliferating-cell nucleolar antigen p120 [Enterocytozoon bieneusi H348]	35554	8.79	#N/A	#N/A	#N/A	#N/A	#N/A	#N/A	#N/A	#N/A	#N/A	#N/A	#N/A	#N/A	15	6	18	0.09	#N/A	#N/A		1
608	EED43361.1	hypothetical protein EBI_26659 [Enterocytozoon bieneusi H348]	17964	5.71	#N/A	#N/A	#N/A	#N/A	#N/A	#N/A	#N/A	#N/A	#N/A	#N/A	#N/A	#N/A	15	5	45.6	0.19	#N/A	#N/A		1
609	EED42428.1	hypothetical protein EBI_25903 [Enterocytozoon bieneusi H348]	17934	5.71	#N/A	#N/A	#N/A	#N/A	#N/A	#N/A	#N/A	#N/A	#N/A	#N/A	#N/A	#N/A	15	5	45.6	0.19	#N/A	#N/A		1
610	OQS54884.1	hypothetical protein EHP00_238 [Enterocytozoon hepatopenaei]	161439	6.7	#N/A	#N/A	#N/A	#N/A	#N/A	#N/A	#N/A	#N/A	#N/A	#N/A	#N/A	#N/A	14	21	19.4	0.02	#N/A	#N/A		1
611	OQS54846.1	general transcriptional adaptator [Enterocytozoon hepatopenaei]	43790	8.63	#N/A	#N/A	#N/A	#N/A	#N/A	#N/A	#N/A	#N/A	#N/A	#N/A	#N/A	#N/A	14	4	10.9	0.08	#N/A	#N/A		1

## Sheet: Hypothetical Proteins
All Proteins-Hypothetical Proteins					PTP1	PTP2	TOTAL1	TOTAL2	PTP	TOTAL
No.	prot_acc	prot_desc	prot_sequences	prot_cover	emPAI	emPAI	emPAI	emPAI	AVG	AVG	found only PTP	BlastP
5	OQS55417.1	hypothetical protein EHP00_2548 [Enterocytozoon hepatopenaei]	27	60.7	6.74	2.46	6.28	6.74	4.6	6.51		Myb-CC type transcription factors
7	OQS54102.1	hypothetical protein EHP00_1172 [Enterocytozoon hepatopenaei]	10	61.3	4.21	2.86	1.86	3.48	3.535	2.67		ribosomal protein L24E [Enterocytozoon bieneusi H348]	Sequence ID: EED44297.1Length: 118Number of Matches: 1
8	OQS55745.1	hypothetical protein EHP00_430 [Enterocytozoon hepatopenaei]	8	35.7	1.53	1.01	1.84	1.01	1.27	1.425		TPP [Enterospora canceri]	Sequence ID: ORD94307.1
9	OQS55679.1	hypothetical protein EHP00_1603 [Enterocytozoon hepatopenaei]	11	52.5	3.62	5.28	2.97	5.28	4.45	4.125		hypothetical protein EHP00_148 [Enterocytozoon hepatopenaei]
10	OQS53969.1	hypothetical protein EHP00_1800 [Enterocytozoon hepatopenaei]	20	47.9	3.82	10.83	24	16.19	7.325	20.095		hypothetical protein EHP00_1988 [Enterocytozoon hepatopenaei]
11	OQS53743.1	hypothetical protein EHP00_763 [Enterocytozoon hepatopenaei]	16	35.4	3.8	2.69	4.23	1.19	3.245	2.71		hypothetical protein EHP00_1381 [Enterocytozoon hepatopenaei]
14	OQS54814.1	hypothetical protein EHP00_169 [Enterocytozoon hepatopenaei]	12	50.8	2.59	1.03	0.15	0.76	1.81	0.455		methionine aminopeptidase [Enterocytozoon bieneusi H348]	Sequence ID: EED44445.1
17	OQS53980.1	hypothetical protein EHP00_537 [Enterocytozoon hepatopenaei]	10	36.6	2.71	2.03	1.03	1.24	2.37	1.135		SSU ribosomal protein S30E [Enterocytozoon bieneusi H348]	Sequence ID: EED42420.1Length: 130
19	OQS54086.1	hypothetical protein EHP00_1156 [Enterocytozoon hepatopenaei]	13	45.6	1.78	0.11	0.11	0.67	0.945	0.39		hypothetical protein EHP00_1430 [Enterocytozoon hepatopenaei]
29	OQS55848.1	hypothetical protein EHP00_390 [Enterocytozoon hepatopenaei]	18	44.9	1.5	0.95	0.79	1.96	1.225	1.375		ATPase of the AAA+ class [Enterocytozoon bieneusi H348]	Sequence ID: EDQ31298.1Length: 620
31	OQS55637.1	hypothetical protein EHP00_1487 [Enterocytozoon hepatopenaei]	9	55.5	1.83	1.44	0.16	1.83	1.635	0.995		hypothetical protein EHP00_2116 [Enterocytozoon hepatopenaei]
34	OQS54094.1	hypothetical protein EHP00_1164 [Enterocytozoon hepatopenaei]	17	38.5	1.56	0.34	0.44	1.06	0.95	0.75		putative XPG/RAD2 endonuclease protein [Trachipleistophora hominis]	Sequence ID: ELQ74901.1
35	OQS53730.1	hypothetical protein EHP00_750 [Enterocytozoon hepatopenaei]	9	67.4	1.52	0.85	0.36	1.16	1.185	0.76		SEC23 [Enterospora canceri]	Sequence ID: ORD93437.1
38	OQS55011.1	hypothetical protein EHP00_1751 [Enterocytozoon hepatopenaei]	16	33	0.57	0.97	1.62	0.97	0.77	1.295		STAS-like domain-containing protein [Pseudomonas lurida]	Sequence ID: WP_034106657.1
39	OQS53729.1	hypothetical protein EHP00_749 [Enterocytozoon hepatopenaei]	15	70.6	3.66	1.52	0.59	1.52	2.59	1.055		dnaJ [Enterocytozoon hepatopenaei]	Sequence ID: OQS54943.1
41	OQS54815.1	hypothetical protein EHP00_170 [Enterocytozoon hepatopenaei]	13	64	2.24	0.66	0.4	0.96	1.45	0.68		hypothetical protein EHP00_1628 [Enterocytozoon hepatopenaei]
42	OQS54444.1	hypothetical protein EHP00_1319 [Enterocytozoon hepatopenaei]	6	18.9	1.81	3.38	0.56	2.26	2.595	1.41		hypothetical protein EHP00_2409 [Enterocytozoon hepatopenaei]
44	OQS54525.1	hypothetical protein EHP00_32 [Enterocytozoon hepatopenaei]	3	17.3	0.64	0.64	0.18	0.18	0.64	0.18		hypothetical protein EBI_24866 [Enterocytozoon bieneusi H348]
45	OQS55167.1	hypothetical protein EHP00_1550 [Enterocytozoon hepatopenaei]	10	60.6	0.87	0.37	#N/A	0.37	0.62	0.37		hypothetical protein EHP00_765 [Enterocytozoon hepatopenaei]
46	OQS54261.1	hypothetical protein EHP00_2206 [Enterocytozoon hepatopenaei]	5	38.4	0.75	0.75	1.12	0.75	0.75	0.935		hypothetical protein EHP00_982 [Enterocytozoon hepatopenaei]
49	OQS53386.1	hypothetical protein EHP00_2602 [Enterocytozoon hepatopenaei]	9	26.3	0.42	0.19	0.42	0.3	0.305	0.36		hypothetical protein EHP00_411 [Enterocytozoon hepatopenaei]
51	OQS53387.1	hypothetical protein EHP00_2603 [Enterocytozoon hepatopenaei]	21	20.6	0.24	0.05	0.3	0.27	0.145	0.285		hypothetical protein EHP00_1833 [Enterocytozoon hepatopenaei]
52	OQS53364.1	hypothetical protein EHP00_1967 [Enterocytozoon hepatopenaei]	8	38.6	1.29	1.58	1.04	0.81	1.435	0.925		hypothetical protein EBI_27059 [Enterocytozoon bieneusi H348]
54	OQS54099.1	hypothetical protein EHP00_1169 [Enterocytozoon hepatopenaei]	9	28	0.97	0.34	0.21	0.97	0.655	0.59		ubiquitin carboxyl-terminal hydrolase [Enterocytozoon bieneusi H348]	Sequence ID: EED44168.1Length: 335
56	OQS55341.1	hypothetical protein EHP00_803 [Enterocytozoon hepatopenaei]	8	27.5	0.22	7.93	8.87	8.87	4.075	8.87		cysteinyl-tRNA synthetase [Enterocytozoon bieneusi H348]	Sequence ID: EED43813.1
57	OQS55728.1	hypothetical protein EHP00_2592 [Enterocytozoon hepatopenaei]	5	54.8	2.87	2.87	0.72	4.07	2.87	2.395		hypothetical protein EHP00_1005 [Enterocytozoon hepatopenaei]
60	OQS53731.1	hypothetical protein EHP00_751 [Enterocytozoon hepatopenaei]	8	46.2	1.53	1.21	0.49	1.88	1.37	1.185		hypothetical protein EBI_26109 [Enterocytozoon bieneusi H348]
63	OQS53584.1	hypothetical protein EHP00_1372 [Enterocytozoon hepatopenaei]	8	37.8	1.27	0.85	2.41	1.78	1.06	2.095		RNase L inhibitor protein [Enterocytozoon bieneusi H348]	Sequence ID: EED43627.1
64	OQS55667.1	hypothetical protein EHP00_1389 [Enterocytozoon hepatopenaei]	6	21.3	0.38	#N/A	0.11	0.24	0.38	0.175		hypothetical protein EBI_22790 [Enterocytozoon bieneusi H348]
68	OQS54917.1	hypothetical protein EHP00_968 [Enterocytozoon hepatopenaei]	8	16.6	0.37	0.88	1.92	1.74	0.625	1.83		hypothetical protein EHP00_816 [Enterocytozoon hepatopenaei]
71	OQS54808.1	hypothetical protein EHP00_163 [Enterocytozoon hepatopenaei]	8	51.8	0.63	0.13	#N/A	0.28	0.38	0.28		hypothetical protein EHP00_1159 [Enterocytozoon hepatopenaei]
72	OQS54492.1	hypothetical protein EHP00_2126 [Enterocytozoon hepatopenaei]	10	15.4	0.29	0.86	0.86	0.59	0.575	0.725		14-3-3 family protein [Enterocytozoon bieneusi H348]	Sequence ID: EED44001.1
78	OQS54044.1	hypothetical protein EHP00_1696 [Enterocytozoon hepatopenaei]	7	25.6	0.38	1.87	2.11	1.07	1.125	1.59		hypothetical protein EHP00_1065 [Enterocytozoon hepatopenaei]
79	OQS54784.1	hypothetical protein EHP00_1272 [Enterocytozoon hepatopenaei]	6	32.5	1.41	0.93	0.55	0.55	1.17	0.55		hypothetical protein EBI_26495 [Enterocytozoon bieneusi H348]
81	OQS55472.1	hypothetical protein EHP00_826 [Enterocytozoon hepatopenaei]	7	61.1	1.34	0.67	0.41	0.67	1.005	0.54		sugar permease [Enterocytozoon hepatopenaei]	Sequence ID: OQS55231.1
83	OQS55645.1	hypothetical protein EHP00_429 [Enterocytozoon hepatopenaei]	11	63.3	2.67	0.38	0.38	0.18	1.525	0.28		atypical/PIKK/TRRAP protein kinase [Vittaforma corneae ATCC 50505]	Sequence ID: XP_007604129.1
84	OQS55746.1	hypothetical protein EHP00_2593 [Enterocytozoon hepatopenaei]	11	60.8	2.67	0.38	0.38	0.18	1.525	0.28		separase, predicted [Enterocytozoon bieneusi H348]	Sequence ID: EDQ31072.1Length: 701
88	OQS53623.1	hypothetical protein EHP00_1674 [Enterocytozoon hepatopenaei]	2	12.3	0.25	#N/A	0.12	0.12	0.25	0.12		hypothetical protein EHP00_175 [Enterocytozoon hepatopenaei]
96	OQS53833.1	hypothetical protein EHP00_2290 [Enterocytozoon hepatopenaei]	8	28.9	0.23	#N/A	0.23	0.07	0.23	0.15		hypothetical protein EHP00_753 [Enterocytozoon hepatopenaei]
100	OQS53612.1	hypothetical protein EHP00_1663 [Enterocytozoon hepatopenaei]	2	20.2	0.58	0.58	#N/A	0.58	0.58	0.58		glucosamine 6-phosphate N-acetyltransferase [Enterocytozoon hepatopenaei]	Sequence ID: OQS53676.1
103	OQS53771.1	hypothetical protein EHP00_1246 [Enterocytozoon hepatopenaei]	7	51.1	2.44	1.8	0.85	0.23	2.12	0.54		hypothetical protein EHP00_1515 [Enterocytozoon hepatopenaei]
105	OQS55007.1	hypothetical protein EHP00_1748 [Enterocytozoon hepatopenaei]	4	41.8	1.02	1.02	1.02	1.02	1.02	1.02		ANR32 [Hepatospora eriocheir]	Sequence ID: ORE00061.1
109	OQS54093.1	hypothetical protein EHP00_1163 [Enterocytozoon hepatopenaei]	3	14.4	0.22	#N/A	#N/A	#N/A	0.22	#N/A	1	hypothetical protein EHP00_345 [Enterocytozoon hepatopenaei]
111	OQS54474.1	hypothetical protein EHP00_1061 [Enterocytozoon hepatopenaei]	6	48.5	0.79	0.21	#N/A	0.21	0.5	0.21		hypothetical protein EBI_25383 [Enterocytozoon bieneusi H348]
115	OQS55186.1	hypothetical protein EHP00_1449 [Enterocytozoon hepatopenaei]	3	31.5	0.19	0.19	#N/A	#N/A	0.19	#N/A	1	PTPA [Enterospora canceri]
116	OQS54254.1	hypothetical protein EHP00_923 [Enterocytozoon hepatopenaei]	4	11.8	0.06	#N/A	0.13	0.35	0.06	0.24		hypothetical protein EHP00_899 [Enterocytozoon hepatopenaei]
118	OQS55648.1	hypothetical protein EHP00_1954 [Enterocytozoon hepatopenaei]	6	19.4	0.17	#N/A	0.08	#N/A	0.17	0.08		hypothetical protein EBI_24319 [Enterocytozoon bieneusi H348]
121	OQS54218.1	hypothetical protein EHP00_861 [Enterocytozoon hepatopenaei]	4	25	0.5	0.23	0.23	0.23	0.365	0.23		energy-coupling factor transporter ATPase [Enterocytozoon hepatopenaei]
122	OQS54277.1	hypothetical protein EHP00_2068 [Enterocytozoon hepatopenaei]	10	57.5	1.29	0.51	0.23	0.86	0.9	0.545		hypothetical protein EHP00_589 [Enterocytozoon hepatopenaei]
124	OQS53882.1	hypothetical protein EHP00_704 [Enterocytozoon hepatopenaei]	14	36.9	0.49	0.76	0.08	0.27	0.625	0.175		hypothetical protein EHP00_777 [Enterocytozoon hepatopenaei]
131	OQS54598.1	hypothetical protein EHP00_103 [Enterocytozoon hepatopenaei]	4	61.5	0.77	#N/A	#N/A	0.33	0.77	0.33		hypothetical protein EHP00_2415 [Enterocytozoon hepatopenaei]
132	OQS55641.1	hypothetical protein EHP00_1483 [Enterocytozoon hepatopenaei]	3	15.1	0.14	0.14	0.3	0.3	0.14	0.3		hypothetical protein EBI_22773 [Enterocytozoon bieneusi H348]
134	OQS53453.1	hypothetical protein EHP00_2495 [Enterocytozoon hepatopenaei]	3	16.3	0.3	#N/A	#N/A	#N/A	0.3	#N/A	1	hypothetical protein EBI_26659 [Enterocytozoon bieneusi H348]
135	OQS54783.1	hypothetical protein EHP00_1273 [Enterocytozoon hepatopenaei]	6	42.6	0.92	#N/A	0.55	0.92	0.92	0.735		hypothetical protein EBI_25903 [Enterocytozoon bieneusi H348] >gb|EED43469.1| hypothetical protein EBI_25643 [Enterocytozoon bieneusi H348]
136	OQS54349.1	hypothetical protein EHP00_1419 [Enterocytozoon hepatopenaei]	14	22.5	0.15	0.05	0.38	0.15	0.1	0.265		hypothetical protein EHP00_238 [Enterocytozoon hepatopenaei]
137	OQS53547.1	hypothetical protein EHP00_2687 [Enterocytozoon hepatopenaei]	3	33.6	0.24	#N/A	#N/A	#N/A	0.24	#N/A	1	hypothetical protein EHP00_1800 [Enterocytozoon hepatopenaei]
141	OQS53490.1	hypothetical protein EHP00_1814 [Enterocytozoon hepatopenaei]	3	19	0.43	0.43	#N/A	0.2	0.43	0.2		PDI1 [Enterospora canceri]
143	OQS53445.1	hypothetical protein EHP00_2637 [Enterocytozoon hepatopenaei]	5	41	0.61	1.05	1.61	1.61	0.83	1.61		Y9E7 [Hepatospora eriocheir]
147	OQS55378.1	hypothetical protein EHP00_1227 [Enterocytozoon hepatopenaei]	12	23.1	0.4	0.22	1.1	0.83	0.31	0.965		PTP2 [Enterocytozoon hepatopenaei]	OQS55341.1
148	OQS53972.1	hypothetical protein EHP00_1803 [Enterocytozoon hepatopenaei]	5	33.7	0.53	0.76	0.76	0.76	0.645	0.76		hypothetical protein EHP00_1172 [Enterocytozoon hepatopenaei]
155	OQS55492.1	hypothetical protein EHP00_1870 [Enterocytozoon hepatopenaei]	12	31.4	0.09	#N/A	#N/A	#N/A	0.09	#N/A	1	hypothetical protein EHP00_763 [Enterocytozoon hepatopenaei]
156	EDQ31107.1	hypothetical protein EBI_26477 [Enterocytozoon bieneusi H348]	4	9.4	0.11	#N/A	#N/A	#N/A	0.11	#N/A	1	peptidyl-prolyl cis-trans isomerase A [Vittaforma corneae ATCC 50505] >gb|ELA41269.1| peptidyl-prolyl cis-trans isomerase A [Vittaforma corneae ATCC 50505]
158	OQS53358.1	hypothetical protein EHP00_2005 [Enterocytozoon hepatopenaei]	3	8.3	0.19	0.09	0.09	0.09	0.14	0.09		hypothetical protein EHP00_19 [Enterocytozoon hepatopenaei]
159	OQS54079.1	hypothetical protein EHP00_1799 [Enterocytozoon hepatopenaei]	2	8.9	0.26	0.12	0.79	0.26	0.19	0.525		Eukaryotic translation initiation factor 5A [Tubulinosema ratisbonensis]
161	OQS54605.1	hypothetical protein EHP00_110 [Enterocytozoon hepatopenaei]	2	10.2	0.15	0.15	#N/A	#N/A	0.15	#N/A	1	hypothetical protein EHP00_749 [Enterocytozoon hepatopenaei]
162	OQS55670.1	hypothetical protein EHP00_1386 [Enterocytozoon hepatopenaei]	2	11.8	0.16	#N/A	#N/A	#N/A	0.16	#N/A	1	Ubiquitin-like protein [Trachipleistophora hominis]
163	EED42487.1	hypothetical protein EBI_25897 [Enterocytozoon bieneusi H348]	8	16.1	1.3	0.52	0.52	0.52	0.91	0.52		hypothetical protein EHP00_1246 [Enterocytozoon hepatopenaei]
164	OQS54710.1	hypothetical protein EHP00_990 [Enterocytozoon hepatopenaei]	1	9.1	0.21	0.21	#N/A	#N/A	0.21	#N/A	1	LRRC1 [Enterocytozoon hepatopenaei] >gb|OQS53551.1| hypothetical protein EHP00_2690 [Enterocytozoon hepatopenaei]
168	OQS54268.1	hypothetical protein EHP00_1849 [Enterocytozoon hepatopenaei]	3	14.3	0.39	0.18	#N/A	0.18	0.285	0.18		hypothetical protein EHP00_169 [Enterocytozoon hepatopenaei]
169	OQS54234.1	hypothetical protein EHP00_906 [Enterocytozoon hepatopenaei]	2	24.1	0.27	#N/A	#N/A	#N/A	0.27	#N/A	1	hypothetical protein EHP00_1487 [Enterocytozoon hepatopenaei]
174	OQS53782.1	hypothetical protein EHP00_1234 [Enterocytozoon hepatopenaei]	9	36.4	0.68	0.68	0.3	0.3	0.68	0.3		Y125 [Enterospora canceri]
175	OQS53967.1	hypothetical protein EHP00_1737 [Enterocytozoon hepatopenaei]	11	43.6	0.3	1.37	7.66	6.28	0.835	6.97		Y125 [Enterospora canceri]
176	OQS54511.1	hypothetical protein EHP00_19 [Enterocytozoon hepatopenaei]	4	16.4	0.2	5.26	8.04	8.04	2.73	8.04		hypothetical protein EHP00_170 [Enterocytozoon hepatopenaei]
178	OQS54741.1	hypothetical protein EHP00_1724 [Enterocytozoon hepatopenaei]	3	26.1	0.47	0.21	#N/A	#N/A	0.34	#N/A	1	hypothetical protein EHP00_1967 [Enterocytozoon hepatopenaei]
189	OQS55185.1	hypothetical protein EHP00_1450 [Enterocytozoon hepatopenaei]	4	25.1	0.17	0.17	0.37	0.37	0.17	0.37		hypothetical protein EHP00_751 [Enterocytozoon hepatopenaei]
193	OQS55715.1	hypothetical protein EHP00_453 [Enterocytozoon hepatopenaei]	5	17	0.13	#N/A	0.06	#N/A	0.13	0.06		hypothetical protein EHP00_430 [Enterocytozoon hepatopenaei]
196	OQS55418.1	hypothetical protein EHP00_2549 [Enterocytozoon hepatopenaei]	4	11.9	0.08	#N/A	#N/A	#N/A	0.08	#N/A	1	guanine nucleotide-binding protein beta subunit-like protein [Enterocytozoon bieneusi H348]
197	EED42990.1	hypothetical protein EBI_27289 [Enterocytozoon bieneusi H348]	3	41.4	0.45	#N/A	#N/A	0.45	0.45	0.45		putative amino acid permease [Encephalitozoon intestinalis ATCC 50506] >gb|ADM12662.1| putative amino acid permease [Encephalitozoon intestinalis ATCC 50506]
202	EED42306.1	hypothetical protein EBI_26704, partial [Enterocytozoon bieneusi H348]	9	22.5	0.08	0.08	0.08	0.08	0.08	0.08		thioredoxin [Hamiltosporidium tvaerminnensis] >gb|TBT98967.1| thioredoxin [Hamiltosporidium magnivora] >gb|TBU09161.1| thioredoxin [Hamiltosporidium magnivora] >gb|TBU12599.1| thioredoxin [Hamiltosporidium tvaerminnensis]
203	OQS55814.1	hypothetical protein EHP00_356 [Enterocytozoon hepatopenaei]	3	32.8	0.25	0.55	#N/A	0.55	0.4	0.55		hydrolase of the alpha/beta-hydrolase fold, predicted [Enterocytozoon bieneusi H348]
209	OQS55668.1	hypothetical protein EHP00_1388 [Enterocytozoon hepatopenaei]	10	48.9	0.11	#N/A	#N/A	#N/A	0.11	#N/A	1	DRE2 [Hepatospora eriocheir]
211	OQS55490.1	hypothetical protein EHP00_1872 [Enterocytozoon hepatopenaei]	11	31.8	0.08	#N/A	#N/A	#N/A	0.08	#N/A	1	hypothetical protein EHP00_1372 [Enterocytozoon hepatopenaei]
212	OQS54327.1	hypothetical protein EHP00_1032 [Enterocytozoon hepatopenaei]	6	29.1	0.11	#N/A	0.11	0.11	0.11	0.11		RL22 [Enterospora canceri]
214	OQS54651.1	hypothetical protein EHP00_149 [Enterocytozoon hepatopenaei]	9	22.2	0.11	0.11	0.11	0.11	0.11	0.11		LRRC1 [Enterocytozoon hepatopenaei] >gb|OQS53551.1| hypothetical protein EHP00_2690 [Enterocytozoon hepatopenaei]
215	EED42157.1	hypothetical protein EBI_26534, partial [Enterocytozoon bieneusi H348]	4	34.4	0.56	#N/A	#N/A	0.56	0.56	0.56		GAL4 DNA_binding enhancer prt 2 [Enterospora canceri]
217	OQS53763.1	hypothetical protein EHP00_1254 [Enterocytozoon hepatopenaei]	5	35.5	0.14	0.14	#N/A	#N/A	0.14	#N/A	1	Ricin B lectin [Nosema bombycis CQ1]
223	OQS53889.1	hypothetical protein EHP00_711 [Enterocytozoon hepatopenaei]	7	30.2	0.1	0.1	0.1	0.1	0.1	0.1		hypothetical protein EHP00_1156 [Enterocytozoon hepatopenaei]
225	OQS55394.1	hypothetical protein EHP00_1211 [Enterocytozoon hepatopenaei]	6	33	0.13	0.29	0.29	0.13	0.21	0.21		RS12 [Hepatospora eriocheir]
227	EED44564.1	hypothetical protein EBI_21714 [Enterocytozoon bieneusi H348]	6	22.2	0.08	#N/A	#N/A	#N/A	0.08	#N/A	1	putative translation initiation factor 1 (eIF-1/SUI1) protein [Pseudoloma neurophilia]
228	OQS53959.1	hypothetical protein EHP00_1744 [Enterocytozoon hepatopenaei]	3	11	0.16	#N/A	#N/A	#N/A	0.16	#N/A	1	ribosomal protein l14 [Nosema apis BRL 01]
229	EDQ31257.1	hypothetical protein EBI_21964 [Enterocytozoon bieneusi H348]	1	4.8	0.16	#N/A	#N/A	#N/A	0.16	#N/A	1	hypothetical protein EHP00_1737 [Enterocytozoon hepatopenaei]
233	OQS53484.1	hypothetical protein EHP00_2650 [Enterocytozoon hepatopenaei]	8	24.4	0.07	#N/A	#N/A	0.07	0.07	0.07		H2A [Enterospora canceri]
234	EED43625.1	hypothetical protein EBI_24636 [Enterocytozoon bieneusi H348]	2	9.3	0.07	#N/A	#N/A	#N/A	0.07	#N/A	1	hypothetical protein EHP00_1165 [Enterocytozoon hepatopenaei]
240	OQS54001.1	hypothetical protein EHP00_517 [Enterocytozoon hepatopenaei]	3	29.2	0.23	#N/A	#N/A	#N/A	0.23	#N/A	1	LSU ribosomal protein L12AE [Enterocytozoon bieneusi H348]
243	EDQ31174.1	hypothetical protein EBI_25882 [Enterocytozoon bieneusi H348]	3	27.1	0.18	#N/A	#N/A	#N/A	0.18	#N/A	1	hypothetical protein EHP00_1751 [Enterocytozoon hepatopenaei]
250	OQS53863.1	hypothetical protein EHP00_685 [Enterocytozoon hepatopenaei]	3	19.3	0.19	#N/A	#N/A	#N/A	0.19	#N/A	1	hypothetical protein EHP00_2206 [Enterocytozoon hepatopenaei]
252	OQS54988.1	hypothetical protein EHP00_1564 [Enterocytozoon hepatopenaei]	4	58.1	0.52	#N/A	#N/A	#N/A	0.52	#N/A	1	Zn-finger protein [Encephalitozoon cuniculi EcunIII-L] >emb|CAD25337.2| Zinc finger protein [Encephalitozoon cuniculi GB-M1]
255	EDQ31226.1	hypothetical protein EBI_25554 [Enterocytozoon bieneusi H348]	8	33.6	0.11	#N/A	#N/A	#N/A	0.11	#N/A	1	YC8E [Hepatospora eriocheir]
257	OQS54166.1	hypothetical protein EHP00_2240 [Enterocytozoon hepatopenaei]	1	12.4	0.3	#N/A	#N/A	#N/A	0.3	#N/A	1	hypothetical protein EHP00_1803 [Enterocytozoon hepatopenaei]
258	EED42150.1	hypothetical protein EBI_25585 [Enterocytozoon bieneusi H348]	2	36.5	0.64	#N/A	#N/A	#N/A	0.64	#N/A	1	hypothetical protein EBI_25585 [Enterocytozoon bieneusi H348]
260	OQS55290.1	hypothetical protein EHP00_808 [Enterocytozoon hepatopenaei]	10	21	0.05	#N/A	#N/A	#N/A	0.05	#N/A	1	COFI [Enterospora canceri]
264	EED43516.1	hypothetical protein EBI_26981 [Enterocytozoon bieneusi H348]	4	17.7	0.13	#N/A	#N/A	#N/A	0.13	#N/A	1	hypothetical protein EHP00_968 [Enterocytozoon hepatopenaei]
266	OQS55361.1	hypothetical protein EHP00_1650 [Enterocytozoon hepatopenaei]	3	14.4	0.13	#N/A	#N/A	#N/A	0.13	#N/A	1	GATA Zn-finger-containing transcription factor [Enterocytozoon bieneusi H348]
267	EED43706.1	hypothetical protein EBI_24656 [Enterocytozoon bieneusi H348]	2	14.3	0.25	#N/A	#N/A	#N/A	0.25	#N/A	1	hypothetical protein EHP00_1550 [Enterocytozoon hepatopenaei]
270	OQS54483.1	hypothetical protein EHP00_1052 [Enterocytozoon hepatopenaei]	6	17.5	0.12	#N/A	#N/A	0.12	0.12	0.12		hypothetical protein EBI_27357 [Enterocytozoon bieneusi H348]
274	EED44642.1	hypothetical protein EBI_27461 [Enterocytozoon bieneusi H348]	2	15.3	0.12	#N/A	#N/A	#N/A	0.12	#N/A	1	hypothetical protein EHP00_1663 [Enterocytozoon hepatopenaei]
275	OQS53929.1	hypothetical protein EHP00_886 [Enterocytozoon hepatopenaei]	15	18.8	0.03	#N/A	#N/A	#N/A	0.03	#N/A	1	hypothetical protein EHP00_2126 [Enterocytozoon hepatopenaei]
280	OQS54567.1	hypothetical protein EHP00_72 [Enterocytozoon hepatopenaei]	8	24.6	0.08	#N/A	#N/A	0.08	0.08	0.08		hypothetical protein EBI_26534, partial [Enterocytozoon bieneusi H348]
283	OQS54105.1	hypothetical protein EHP00_1175 [Enterocytozoon hepatopenaei]	4	13.5	0.1	#N/A	0.1	#N/A	0.1	0.1		hypothetical protein EHP00_1564 [Enterocytozoon hepatopenaei]
289	OQS54023.1	hypothetical protein EHP00_496 [Enterocytozoon hepatopenaei]	2	16.6	0.16	#N/A	#N/A	#N/A	0.16	#N/A	1	hypothetical protein EBI_27672 [Enterocytozoon bieneusi H348] >gb|EED42285.1| hypothetical protein EBI_27380 [Enterocytozoon bieneusi H348] >gb|EED42299.1| hypothetical protein EBI_27046 [Enterocytozoon bieneusi H348] >gb|EED42466.1| hypothetical protein EBI_25677 [Enterocytozoon bieneusi H348] >gb|EED42527.1| hypothetical protein EBI_26551 [Enterocytozoon bieneusi H348]
290	OQS55356.1	hypothetical protein EHP00_1655 [Enterocytozoon hepatopenaei]	5	14.6	0.1	#N/A	#N/A	#N/A	0.1	#N/A	1	hypothetical protein EBI_26239 [Enterocytozoon bieneusi H348]
292	EED43604.1	hypothetical protein EBI_23146, partial [Enterocytozoon bieneusi H348]	6	20.1	0.09	#N/A	#N/A	#N/A	0.09	#N/A	1	hypothetical protein EHP00_1061 [Enterocytozoon hepatopenaei]
293	OQS54405.1	hypothetical protein EHP00_1838 [Enterocytozoon hepatopenaei]	4	13.2	0.09	#N/A	#N/A	#N/A	0.09	#N/A	1	hypothetical protein EBI_27650 [Enterocytozoon bieneusi H348]
294	EED43729.1	hypothetical protein EBI_24927 [Enterocytozoon bieneusi H348]	4	8.6	0.05	#N/A	#N/A	#N/A	0.05	#N/A	1	ribosomal protein L11 [Enterocytozoon bieneusi H348]
295	EED43412.1	hypothetical protein EBI_23352, partial [Enterocytozoon bieneusi H348]	2	12.2	0.15	#N/A	#N/A	#N/A	0.15	#N/A	1	suppressor of g2 allele of skp1 [Nosema ceranae] >gb|EEQ82209.1| hypothetical protein NCER_101120 [Nosema ceranae BRL01] >gb|KAF5140215.1| hypothetical protein G9O61_00g016020 [Nosema ceranae] >gb|KKO76460.1| suppressor of g2 allele of skp1 [Nosema ceranae]
299	EED44043.1	hypothetical protein EBI_24439 [Enterocytozoon bieneusi H348]	4	11.7	0.09	#N/A	0.09	#N/A	0.09	0.09		hypothetical protein EHP00_356 [Enterocytozoon hepatopenaei]
301	OQS55367.1	hypothetical protein EHP00_727 [Enterocytozoon hepatopenaei]	6	24.8	0.08	#N/A	0.08	#N/A	0.08	0.08		hypothetical protein EHP00_1389 [Enterocytozoon hepatopenaei]
306	OQS55878.1	hypothetical protein EHP00_417 [Enterocytozoon hepatopenaei]	6	22.2	0.09	0.09	0.09	0.09	0.09	0.09		hypothetical protein EHP00_2497 [Enterocytozoon hepatopenaei]
309	EED42529.1	hypothetical protein EBI_27257 [Enterocytozoon bieneusi H348]	5	17.6	0.09	#N/A	#N/A	#N/A	0.09	#N/A	1	hypothetical protein EHP00_163 [Enterocytozoon hepatopenaei]
310	EED42390.1	hypothetical protein EBI_25613 [Enterocytozoon bieneusi H348]	6	29	0.09	#N/A	#N/A	#N/A	0.09	#N/A	1	hypothetical protein EHP00_861 [Enterocytozoon hepatopenaei]
311	EED41740.1	hypothetical protein EBI_26967, partial [Enterocytozoon bieneusi H348]	4	14.2	0.09	#N/A	#N/A	#N/A	0.09	#N/A	1	hypothetical protein EHP00_759 [Enterocytozoon hepatopenaei]
313	EED43282.1	hypothetical protein EBI_25634 [Enterocytozoon bieneusi H348]	9	36.7	0.35	#N/A	#N/A	#N/A	0.35	#N/A	1	hypothetical protein EBI_25634 [Enterocytozoon bieneusi H348]
315	OQS53522.1	hypothetical protein EHP00_1974 [Enterocytozoon hepatopenaei]	7	13.8	0.05	#N/A	#N/A	#N/A	0.05	#N/A	1	ECU06_1217 [Encephalitozoon cuniculi GB-M1]
316	EED44011.1	hypothetical protein EBI_22330 [Enterocytozoon bieneusi H348]	5	14.4	0.07	#N/A	#N/A	#N/A	0.07	#N/A	1	hypothetical protein EHP00_2509 [Enterocytozoon hepatopenaei]
317	EED43882.1	hypothetical protein EBI_25955 [Enterocytozoon bieneusi H348]	3	13.8	0.1	#N/A	#N/A	#N/A	0.1	#N/A	1	Thioredoxin reductase [Spraguea lophii 42_110]
320	OQS53549.1	hypothetical protein EHP00_2689 [Enterocytozoon hepatopenaei]	#N/A	#N/A	#N/A	1.01	2.72	1.47	1.01	2.095		hypothetical protein EHP00_1330 [Enterocytozoon hepatopenaei]
321	OQS53399.1	hypothetical protein EHP00_2610 [Enterocytozoon hepatopenaei]	#N/A	#N/A	#N/A	2.09	#N/A	#N/A	2.09	#N/A	1	GTPase-activating protein [Enterocytozoon bieneusi H348]
326	OQS55407.1	hypothetical protein EHP00_2578 [Enterocytozoon hepatopenaei]	#N/A	#N/A	#N/A	0.1	0.1	0.21	0.1	0.155		PTP3 [Enterocytozoon hepatopenaei]
330	OQS54095.1	hypothetical protein EHP00_1165 [Enterocytozoon hepatopenaei]	#N/A	#N/A	#N/A	0.83	0.63	1.07	0.83	0.85		hypothetical protein EHP00_2495 [Enterocytozoon hepatopenaei]
333	EDQ31246.1	hypothetical protein EBI_25565 [Enterocytozoon bieneusi H348]	#N/A	#N/A	#N/A	0.25	#N/A	0.25	0.25	0.25		hypothetical protein EHP00_2240 [Enterocytozoon hepatopenaei]
346	OQS55203.1	hypothetical protein EHP00_2009 [Enterocytozoon hepatopenaei]	#N/A	#N/A	#N/A	0.17	0.08	#N/A	0.17	0.08		high mobility group protein [Enterocytozoon bieneusi] >gb|EED41873.1| chromatin-associated protein [Enterocytozoon bieneusi H348] >gb|EED43409.1| chromatin-associated protein [Enterocytozoon bieneusi H348]
347	OQS54421.1	hypothetical protein EHP00_1915 [Enterocytozoon hepatopenaei]	#N/A	#N/A	#N/A	0.21	#N/A	0.21	0.21	0.21		hypothetical protein EHP00_1533 [Enterocytozoon hepatopenaei]
349	OQS53456.1	hypothetical protein EHP00_2497 [Enterocytozoon hepatopenaei]	#N/A	#N/A	#N/A	0.38	#N/A	0.38	0.38	0.38		hypothetical protein EHP00_906 [Enterocytozoon hepatopenaei]
352	OQS55437.1	hypothetical protein EHP00_2568 [Enterocytozoon hepatopenaei]	#N/A	#N/A	#N/A	0.18	0.18	#N/A	0.18	0.18		hypothetical protein EHP00_1674 [Enterocytozoon hepatopenaei]
353	OQS54761.1	hypothetical protein EHP00_1406 [Enterocytozoon hepatopenaei]	#N/A	#N/A	#N/A	0.14	#N/A	#N/A	0.14	#N/A	1	hypothetical protein EBI_24656 [Enterocytozoon bieneusi H348]
363	OQS53634.1	hypothetical protein EHP00_1893 [Enterocytozoon hepatopenaei]	#N/A	#N/A	#N/A	0.06	#N/A	#N/A	0.06	#N/A	1	hypothetical protein EBI_25565 [Enterocytozoon bieneusi H348]
365	OQS54259.1	hypothetical protein EHP00_928 [Enterocytozoon hepatopenaei]	#N/A	#N/A	#N/A	0.15	#N/A	0.15	0.15	0.15		lrrc57 [Enterocytozoon hepatopenaei]
366	OQS54196.1	hypothetical protein EHP00_839 [Enterocytozoon hepatopenaei]	#N/A	#N/A	#N/A	0.13	#N/A	#N/A	0.13	#N/A	1	hypothetical protein EHP00_786 [Enterocytozoon hepatopenaei]
367	OQS54359.1	hypothetical protein EHP00_1428 [Enterocytozoon hepatopenaei]	#N/A	#N/A	#N/A	0.18	#N/A	0.18	0.18	0.18		hypothetical protein EHP00_1578 [Enterocytozoon hepatopenaei]
370	OQS53828.1	hypothetical protein EHP00_1772 [Enterocytozoon hepatopenaei]	#N/A	#N/A	#N/A	0.11	#N/A	#N/A	0.11	#N/A	1	hypothetical protein EHP00_2290 [Enterocytozoon hepatopenaei]
373	OQS53739.1	hypothetical protein EHP00_759 [Enterocytozoon hepatopenaei]	#N/A	#N/A	#N/A	0.36	0.36	#N/A	0.36	0.36		hypothetical protein EHP00_517 [Enterocytozoon hepatopenaei]
377	EED42766.1	hypothetical protein EBI_27357 [Enterocytozoon bieneusi H348]	#N/A	#N/A	#N/A	0.61	#N/A	#N/A	0.61	#N/A	1	hypothetical protein EHP00_1163 [Enterocytozoon hepatopenaei]
378	EED41980.1	hypothetical protein EBI_27672 [Enterocytozoon bieneusi H348]	#N/A	#N/A	#N/A	0.52	0.52	0.52	0.52	0.52		putative zinc-ribbon domain-containing protein [Hamiltosporidium magnivora]
379	EED42856.1	hypothetical protein EBI_26239 [Enterocytozoon bieneusi H348]	#N/A	#N/A	#N/A	0.52	0.52	0.52	0.52	0.52		deoxyuridine 5 -triphosphat [Tubulinosema ratisbonensis]
380	OQS54970.1	hypothetical protein EHP00_1335 [Enterocytozoon hepatopenaei]	#N/A	#N/A	#N/A	1.11	#N/A	#N/A	1.11	#N/A	1	hypothetical protein EHP00_1211 [Enterocytozoon hepatopenaei]
382	OQS54133.1	hypothetical protein EHP00_1141 [Enterocytozoon hepatopenaei]	#N/A	#N/A	#N/A	0.2	0.2	#N/A	0.2	0.2		hypothetical protein EHP00_1141 [Enterocytozoon hepatopenaei]
390	OQS54798.1	hypothetical protein EHP00_153 [Enterocytozoon hepatopenaei]	#N/A	#N/A	#N/A	0.07	#N/A	#N/A	0.07	#N/A	1	hypothetical protein EHP00_685 [Enterocytozoon hepatopenaei]
392	OQS54274.1	hypothetical protein EHP00_2214 [Enterocytozoon hepatopenaei]	#N/A	#N/A	#N/A	0.04	0.04	0.04	0.04	0.04		hypothetical protein EHP00_1449 [Enterocytozoon hepatopenaei]
397	EED43273.1	hypothetical protein EBI_27650 [Enterocytozoon bieneusi H348]	#N/A	#N/A	#N/A	0.46	#N/A	#N/A	0.46	#N/A	1	hypothetical protein EHP00_1799 [Enterocytozoon hepatopenaei]
399	OQS55861.1	hypothetical protein EHP00_401 [Enterocytozoon hepatopenaei]	#N/A	#N/A	#N/A	0.07	#N/A	#N/A	0.07	#N/A	1	hypothetical protein EBI_25882 [Enterocytozoon bieneusi H348]
400	OQS53924.1	hypothetical protein EHP00_890 [Enterocytozoon hepatopenaei]	#N/A	#N/A	#N/A	0.12	#N/A	#N/A	0.12	#N/A	1	sorting nexin 3 [Enterocytozoon bieneusi H348]
403	EED42681.1	hypothetical protein EBI_22443 [Enterocytozoon bieneusi H348]	#N/A	#N/A	#N/A	0.14	#N/A	#N/A	0.14	#N/A	1	MCTS1 [Hepatospora eriocheir]
405	OQS54450.1	hypothetical protein EHP00_1313 [Enterocytozoon hepatopenaei]	#N/A	#N/A	#N/A	0.08	0.08	#N/A	0.08	0.08		hypothetical protein EHP00_1954 [Enterocytozoon hepatopenaei]
406	OQS54020.1	hypothetical protein EHP00_499 [Enterocytozoon hepatopenaei]	#N/A	#N/A	#N/A	0.13	#N/A	#N/A	0.13	#N/A	1	LRG1-LIKE NUCLEAR PROTEIN [Encephalitozoon cuniculi GB-M1] >emb|CAD26590.1| LRG1-LIKE NUCLEAR PROTEIN [Encephalitozoon cuniculi GB-M1]
407	OQS53480.1	hypothetical protein EHP00_2646 [Enterocytozoon hepatopenaei]	#N/A	#N/A	#N/A	0.1	0.21	#N/A	0.1	0.21		hypothetical protein EHP00_1450 [Enterocytozoon hepatopenaei]
409	EDQ31082.1	hypothetical protein EBI_26462 [Enterocytozoon bieneusi H348]	#N/A	#N/A	#N/A	0.13	#N/A	0.13	0.13	0.13		hypothetical protein EHP00_1386 [Enterocytozoon hepatopenaei]
412	OQS54208.1	hypothetical protein EHP00_851 [Enterocytozoon hepatopenaei]	#N/A	#N/A	#N/A	0.09	0.09	#N/A	0.09	0.09		hypothetical protein EHP00_1744 [Enterocytozoon hepatopenaei]
415	OQS55460.1	hypothetical protein EHP00_1191 [Enterocytozoon hepatopenaei]	#N/A	#N/A	#N/A	0.11	0.11	0.11	0.11	0.11		hypothetical protein EBI_21964 [Enterocytozoon bieneusi H348]
416	OQS55324.1	hypothetical protein EHP00_786 [Enterocytozoon hepatopenaei]	#N/A	#N/A	#N/A	0.24	#N/A	#N/A	0.24	#N/A	1	hypothetical protein EHP00_496 [Enterocytozoon hepatopenaei]
417	OQS55287.1	hypothetical protein EHP00_805 [Enterocytozoon hepatopenaei]	#N/A	#N/A	#N/A	0.04	#N/A	#N/A	0.04	#N/A	1	hypothetical protein EBI_23352, partial [Enterocytozoon bieneusi H348]
422	EDQ31066.1	hypothetical protein EBI_26448 [Enterocytozoon bieneusi H348]	#N/A	#N/A	#N/A	0.04	#N/A	#N/A	0.04	#N/A	1	vacuolar ATP synthase subunit E [Enterocytozoon bieneusi H348]
423	OQS55391.1	hypothetical protein EHP00_1214 [Enterocytozoon hepatopenaei]	#N/A	#N/A	#N/A	0.13	#N/A	#N/A	0.13	#N/A	1	RNA-binding protein, predicted [Enterocytozoon bieneusi H348]
425	OQS54433.1	hypothetical protein EHP00_1330 [Enterocytozoon hepatopenaei]	#N/A	#N/A	#N/A	0.32	#N/A	#N/A	0.32	#N/A	1	diphthamide biosynthesis methyltransferase [Enterocytozoon hepatopenaei]
426	OQS55534.1	hypothetical protein EHP00_562 [Enterocytozoon hepatopenaei]	#N/A	#N/A	#N/A	0.04	#N/A	#N/A	0.04	#N/A	1	hypothetical protein EHP00_1406 [Enterocytozoon hepatopenaei]
429	OQS55611.1	hypothetical protein EHP00_1578 [Enterocytozoon hepatopenaei]	#N/A	#N/A	#N/A	0.24	#N/A	#N/A	0.24	#N/A	1	PSF2 [Enterospora canceri]
431	OQS55868.1	hypothetical protein EHP00_408 [Enterocytozoon hepatopenaei]	#N/A	#N/A	#N/A	0.08	#N/A	#N/A	0.08	#N/A	1	hypothetical protein EHP00_1483 [Enterocytozoon hepatopenaei]
436	OQS53702.1	hypothetical protein EHP00_1533 [Enterocytozoon hepatopenaei]	#N/A	#N/A	#N/A	0.28	#N/A	#N/A	0.28	#N/A	1	PSA2 [Enterospora canceri]
437	EED42540.1	hypothetical protein EBI_26767 [Enterocytozoon bieneusi H348]	#N/A	#N/A	#N/A	0.34	#N/A	#N/A	0.34	#N/A	1	hypothetical protein EHP00_1254 [Enterocytozoon hepatopenaei]
441	OQS55221.1	hypothetical protein EHP00_2509 [Enterocytozoon hepatopenaei]	#N/A	#N/A	#N/A	0.34	#N/A	#N/A	0.34	#N/A	1	SCP/PR1 domain-containing protein [Encephalitozoon hellem ATCC 50504] >gb|AFM97986.1| SCP/PR1 domain-containing protein [Encephalitozoon hellem ATCC 50504]
443	EED44192.1	hypothetical protein EBI_26088 [Enterocytozoon bieneusi H348]	#N/A	#N/A	#N/A	0.03	#N/A	#N/A	0.03	#N/A	1	Transcription initiation factor IIE, beta subunit [Trachipleistophora hominis]
444	OQS54387.1	hypothetical protein EHP00_1079 [Enterocytozoon hepatopenaei]	#N/A	#N/A	#N/A	0.09	#N/A	#N/A	0.09	#N/A	1	transcription initiation factor tfiie beta subunit [Nosema ceranae] >gb|EEQ82335.1| hypothetical protein NCER_100965 [Nosema ceranae BRL01] >gb|KAF5140229.1| hypothetical protein G9O61_00g016160 [Nosema ceranae] >gb|KKO76477.1| transcription initiation factor tfiie beta subunit [Nosema ceranae]
445	OQS53925.1	hypothetical protein EHP00_889 [Enterocytozoon hepatopenaei]	#N/A	#N/A	#N/A	0.08	0.08	#N/A	0.08	0.08		thioredoxin reductase [Enterocytozoon bieneusi H348]
446	OQS54422.1	hypothetical protein EHP00_1916 [Enterocytozoon hepatopenaei]	#N/A	#N/A	#N/A	0.02	#N/A	#N/A	0.02	#N/A	1	ATPase involved in DNA repair [Enterocytozoon bieneusi H348]
453	OQS54810.1	hypothetical protein EHP00_165 [Enterocytozoon hepatopenaei]	#N/A	#N/A	#N/A	#N/A	0.58	#N/A	#N/A	0.58		brix domain protein [Nosema ceranae] >gb|KAF5141614.1| hypothetical protein G9O61_00g001560 [Nosema ceranae] >gb|KKO74727.1| brix domain protein [Nosema ceranae]
455	OQS54045.1	hypothetical protein EHP00_1695 [Enterocytozoon hepatopenaei]	#N/A	#N/A	#N/A	#N/A	0.58	#N/A	#N/A	0.58		inorganic phosphate transport protein
467	OQS54770.1	hypothetical protein EHP00_2327 [Enterocytozoon hepatopenaei]	#N/A	#N/A	#N/A	#N/A	0.03	0.03	#N/A	0.03		hypothetical protein EHP00_1052 [Enterocytozoon hepatopenaei]
468	OQS54650.1	hypothetical protein EHP00_148 [Enterocytozoon hepatopenaei]	#N/A	#N/A	#N/A	#N/A	0.19	0.06	#N/A	0.125		hypothetical protein EBI_27461 [Enterocytozoon bieneusi H348]
478	OQS55748.1	hypothetical protein EHP00_1988 [Enterocytozoon hepatopenaei]	#N/A	#N/A	#N/A	#N/A	0.07	#N/A	#N/A	0.07		hypothetical protein EHP00_890 [Enterocytozoon hepatopenaei]
486	OQS55675.1	hypothetical protein EHP00_1381 [Enterocytozoon hepatopenaei]	#N/A	#N/A	#N/A	#N/A	0.05	#N/A	#N/A	0.05		hypothetical protein EBI_26477 [Enterocytozoon bieneusi H348]
489	OQS54583.1	hypothetical protein EHP00_88 [Enterocytozoon hepatopenaei]	#N/A	#N/A	#N/A	#N/A	0.15	#N/A	#N/A	0.15		DSK2A [Enterospora canceri]
490	OQS55798.1	hypothetical protein EHP00_1621 [Enterocytozoon hepatopenaei]	#N/A	#N/A	#N/A	#N/A	0.45	#N/A	#N/A	0.45		ribosomal protein S5 [Enterocytozoon bieneusi H348]
491	OQS54361.1	hypothetical protein EHP00_1430 [Enterocytozoon hepatopenaei]	#N/A	#N/A	#N/A	#N/A	0.04	#N/A	#N/A	0.04		UTP6 [Enterospora canceri]
500	OQS54867.1	hypothetical protein EHP00_220 [Enterocytozoon hepatopenaei]	#N/A	#N/A	#N/A	#N/A	0.04	#N/A	#N/A	0.04		hypothetical protein EHP00_1772 [Enterocytozoon hepatopenaei]
501	OQS54124.1	hypothetical protein EHP00_2116 [Enterocytozoon hepatopenaei]	#N/A	#N/A	#N/A	#N/A	0.4	#N/A	#N/A	0.4		hypothetical protein EHP00_1191 [Enterocytozoon hepatopenaei]
503	OQS53894.1	hypothetical protein EHP00_716 [Enterocytozoon hepatopenaei]	#N/A	#N/A	#N/A	#N/A	0.06	#N/A	#N/A	0.06		hypothetical protein EHP00_149 [Enterocytozoon hepatopenaei]
507	OQS55093.1	hypothetical protein EHP00_2197 [Enterocytozoon hepatopenaei]	#N/A	#N/A	#N/A	#N/A	0.33	#N/A	#N/A	0.33		hypothetical protein EHP00_1175 [Enterocytozoon hepatopenaei]
508	EED43565.1	hypothetical protein EBI_27517 [Enterocytozoon bieneusi H348]	#N/A	#N/A	#N/A	#N/A	0.27	#N/A	#N/A	0.27		geranylgeranyl pyrophosphate synthase [Enterocytozoon bieneusi H348]
523	EED44649.1	hypothetical protein EBI_27468 [Enterocytozoon bieneusi H348]	#N/A	#N/A	#N/A	#N/A	0.06	0.06	#N/A	0.06		hypothetical protein EBI_25955 [Enterocytozoon bieneusi H348]
526	OQS54050.1	hypothetical protein EHP00_1628 [Enterocytozoon hepatopenaei]	hypothetical protein EHP00_1628 [Enterocytozoon hepatopenaei]	hypothetical protein EHP00_1628 [Enterocytozoon hepatopenaei]	hypothetical protein EHP00_1628 [Enterocytozoon hepatopenaei]	hypothetical protein EHP00_1628 [Enterocytozoon hepatopenaei]	hypothetical protein EHP00_1628 [Enterocytozoon hepatopenaei]	hypothetical protein EHP00_1628 [Enterocytozoon hepatopenaei]	hypothetical protein EHP00_1628 [Enterocytozoon hepatopenaei]	hypothetical protein EHP00_1628 [Enterocytozoon hepatopenaei]	hypothetical protein EHP00_1628 [Enterocytozoon hepatopenaei]	hypothetical protein EHP00_2578 [Enterocytozoon hepatopenaei] >gb|OQS55409.1| hypothetical protein EHP00_2542 [Enterocytozoon hepatopenaei] >gb|OQS55574.1| hypothetical protein EHP00_650 [Enterocytozoon hepatopenaei]
532	OQS55441.1	hypothetical protein EHP00_2409 [Enterocytozoon hepatopenaei]	hypothetical protein EHP00_2409 [Enterocytozoon hepatopenaei]	hypothetical protein EHP00_2409 [Enterocytozoon hepatopenaei]	hypothetical protein EHP00_2409 [Enterocytozoon hepatopenaei]	hypothetical protein EHP00_2409 [Enterocytozoon hepatopenaei]	hypothetical protein EHP00_2409 [Enterocytozoon hepatopenaei]	hypothetical protein EHP00_2409 [Enterocytozoon hepatopenaei]	hypothetical protein EHP00_2409 [Enterocytozoon hepatopenaei]	hypothetical protein EHP00_2409 [Enterocytozoon hepatopenaei]	hypothetical protein EHP00_2409 [Enterocytozoon hepatopenaei]	hypothetical protein EHP00_2646 [Enterocytozoon hepatopenaei] >gb|OQS55234.1| hypothetical protein EHP00_620 [Enterocytozoon hepatopenaei]
533	EED44676.1	hypothetical protein EBI_24866 [Enterocytozoon bieneusi H348]	hypothetical protein EBI_24866 [Enterocytozoon bieneusi H348]	hypothetical protein EBI_24866 [Enterocytozoon bieneusi H348]	hypothetical protein EBI_24866 [Enterocytozoon bieneusi H348]	hypothetical protein EBI_24866 [Enterocytozoon bieneusi H348]	hypothetical protein EBI_24866 [Enterocytozoon bieneusi H348]	hypothetical protein EBI_24866 [Enterocytozoon bieneusi H348]	hypothetical protein EBI_24866 [Enterocytozoon bieneusi H348]	hypothetical protein EBI_24866 [Enterocytozoon bieneusi H348]	hypothetical protein EBI_24866 [Enterocytozoon bieneusi H348]	nucleoside phosphorylase [Enterocytozoon bieneusi H348]
534	OQS54678.1	hypothetical protein EHP00_765 [Enterocytozoon hepatopenaei]	hypothetical protein EHP00_765 [Enterocytozoon hepatopenaei]	hypothetical protein EHP00_765 [Enterocytozoon hepatopenaei]	hypothetical protein EHP00_765 [Enterocytozoon hepatopenaei]	hypothetical protein EHP00_765 [Enterocytozoon hepatopenaei]	hypothetical protein EHP00_765 [Enterocytozoon hepatopenaei]	hypothetical protein EHP00_765 [Enterocytozoon hepatopenaei]	hypothetical protein EHP00_765 [Enterocytozoon hepatopenaei]	hypothetical protein EHP00_765 [Enterocytozoon hepatopenaei]	hypothetical protein EHP00_765 [Enterocytozoon hepatopenaei]	hypothetical protein EHP00_711 [Enterocytozoon hepatopenaei]
536	OQS54702.1	hypothetical protein EHP00_982 [Enterocytozoon hepatopenaei]	hypothetical protein EHP00_982 [Enterocytozoon hepatopenaei]	hypothetical protein EHP00_982 [Enterocytozoon hepatopenaei]	hypothetical protein EHP00_982 [Enterocytozoon hepatopenaei]	hypothetical protein EHP00_982 [Enterocytozoon hepatopenaei]	hypothetical protein EHP00_982 [Enterocytozoon hepatopenaei]	hypothetical protein EHP00_982 [Enterocytozoon hepatopenaei]	hypothetical protein EHP00_982 [Enterocytozoon hepatopenaei]	hypothetical protein EHP00_982 [Enterocytozoon hepatopenaei]	hypothetical protein EHP00_982 [Enterocytozoon hepatopenaei]	hypothetical protein EHP00_1870 [Enterocytozoon hepatopenaei]
538	OQS55871.1	hypothetical protein EHP00_411 [Enterocytozoon hepatopenaei]	hypothetical protein EHP00_411 [Enterocytozoon hepatopenaei]	hypothetical protein EHP00_411 [Enterocytozoon hepatopenaei]	hypothetical protein EHP00_411 [Enterocytozoon hepatopenaei]	hypothetical protein EHP00_411 [Enterocytozoon hepatopenaei]	hypothetical protein EHP00_411 [Enterocytozoon hepatopenaei]	hypothetical protein EHP00_411 [Enterocytozoon hepatopenaei]	hypothetical protein EHP00_411 [Enterocytozoon hepatopenaei]	hypothetical protein EHP00_411 [Enterocytozoon hepatopenaei]	hypothetical protein EHP00_411 [Enterocytozoon hepatopenaei]	hypothetical protein EBI_23146, partial [Enterocytozoon bieneusi H348]
539	OQS53563.1	hypothetical protein EHP00_1833 [Enterocytozoon hepatopenaei]	hypothetical protein EHP00_1833 [Enterocytozoon hepatopenaei]	hypothetical protein EHP00_1833 [Enterocytozoon hepatopenaei]	hypothetical protein EHP00_1833 [Enterocytozoon hepatopenaei]	hypothetical protein EHP00_1833 [Enterocytozoon hepatopenaei]	hypothetical protein EHP00_1833 [Enterocytozoon hepatopenaei]	hypothetical protein EHP00_1833 [Enterocytozoon hepatopenaei]	hypothetical protein EHP00_1833 [Enterocytozoon hepatopenaei]	hypothetical protein EHP00_1833 [Enterocytozoon hepatopenaei]	hypothetical protein EHP00_1833 [Enterocytozoon hepatopenaei]	golgi nucleoside diphosphatase [Enterocytozoon bieneusi H348]
541	EED41532.1	hypothetical protein EBI_27059 [Enterocytozoon bieneusi H348]	hypothetical protein EBI_27059 [Enterocytozoon bieneusi H348]	hypothetical protein EBI_27059 [Enterocytozoon bieneusi H348]	hypothetical protein EBI_27059 [Enterocytozoon bieneusi H348]	hypothetical protein EBI_27059 [Enterocytozoon bieneusi H348]	hypothetical protein EBI_27059 [Enterocytozoon bieneusi H348]	hypothetical protein EBI_27059 [Enterocytozoon bieneusi H348]	hypothetical protein EBI_27059 [Enterocytozoon bieneusi H348]	hypothetical protein EBI_27059 [Enterocytozoon bieneusi H348]	hypothetical protein EBI_27059 [Enterocytozoon bieneusi H348]	SUA5 [Enterospora canceri]
542	EED41489.1	hypothetical protein EBI_27055 [Enterocytozoon bieneusi H348]	#N/A	#N/A	#N/A	#N/A	0.2	#N/A	#N/A	0.2		hypothetical protein EBI_27257 [Enterocytozoon bieneusi H348]
543	OQS54368.1	hypothetical protein EHP00_2160 [Enterocytozoon hepatopenaei]	#N/A	#N/A	#N/A	#N/A	0.04	#N/A	#N/A	0.04		hypothetical protein EBI_25613 [Enterocytozoon bieneusi H348]
544	OQS54726.1	hypothetical protein EHP00_1005 [Enterocytozoon hepatopenaei]	#N/A	#N/A	#N/A	#N/A	0.06	#N/A	#N/A	0.06		hypothetical protein EBI_26967, partial [Enterocytozoon bieneusi H348]
546	EED44410.1	hypothetical protein EBI_26109 [Enterocytozoon bieneusi H348]	#N/A	#N/A	#N/A	#N/A	0.13	#N/A	#N/A	0.13		MPS1 [Hepatospora eriocheir]
554	OQS55664.1	hypothetical protein EHP00_1392 [Enterocytozoon hepatopenaei]	#N/A	#N/A	#N/A	#N/A	0.13	#N/A	#N/A	0.13		hypothetical protein EHP00_1079 [Enterocytozoon hepatopenaei]
555	EED44187.1	hypothetical protein EBI_22790 [Enterocytozoon bieneusi H348]	#N/A	#N/A	#N/A	#N/A	0.06	#N/A	#N/A	0.06		golgi protein [Enterocytozoon bieneusi H348]
556	OQS55298.1	hypothetical protein EHP00_816 [Enterocytozoon hepatopenaei]	#N/A	#N/A	#N/A	#N/A	0.07	#N/A	#N/A	0.07		HRD ubiquitin ligase complex, ER membrane component [Enterocytozoon bieneusi H348]
557	OQS54089.1	hypothetical protein EHP00_1159 [Enterocytozoon hepatopenaei]	#N/A	#N/A	#N/A	#N/A	0.2	#N/A	#N/A	0.2		hypothetical protein EHP00_1872 [Enterocytozoon hepatopenaei]
561	OQS55713.1	hypothetical protein EHP00_455 [Enterocytozoon hepatopenaei]	#N/A	#N/A	#N/A	#N/A	0.11	#N/A	#N/A	0.11		SCP/PR1 domain-containing protein [Encephalitozoon hellem ATCC 50504] >gb|AFM97986.1| SCP/PR1 domain-containing protein [Encephalitozoon hellem ATCC 50504]
566	OQS54470.1	hypothetical protein EHP00_1065 [Enterocytozoon hepatopenaei]	#N/A	#N/A	#N/A	#N/A	0.04	#N/A	#N/A	0.04		Vacuolar H+-ATPase V1 sector, subunit H [Trachipleistophora hominis]
567	EED41709.1	hypothetical protein EBI_26495 [Enterocytozoon bieneusi H348]	#N/A	#N/A	#N/A	#N/A	0.17	#N/A	#N/A	0.17		septin family protein [Enterocytozoon bieneusi H348]
569	OQS53476.1	hypothetical protein EHP00_624 [Enterocytozoon hepatopenaei]	#N/A	#N/A	#N/A	#N/A	0.06	#N/A	#N/A	0.06		hypothetical protein EHP00_1313 [Enterocytozoon hepatopenaei]
575	OQS55494.1	hypothetical protein EHP00_1868 [Enterocytozoon hepatopenaei]	#N/A	#N/A	#N/A	#N/A	#N/A	0.01	#N/A	0.01		hypothetical protein EHP00_408 [Enterocytozoon hepatopenaei]
577	OQS55836.1	hypothetical protein EHP00_378 [Enterocytozoon hepatopenaei]	#N/A	#N/A	#N/A	#N/A	#N/A	0.04	#N/A	0.04		hypothetical protein EHP00_889 [Enterocytozoon hepatopenaei]
579	OQS54820.1	hypothetical protein EHP00_175 [Enterocytozoon hepatopenaei]	#N/A	#N/A	#N/A	#N/A	#N/A	0.12	#N/A	0.12		hypothetical protein EBI_26704, partial [Enterocytozoon bieneusi H348]
580	OQS53733.1	hypothetical protein EHP00_753 [Enterocytozoon hepatopenaei]	#N/A	#N/A	#N/A	#N/A	#N/A	0.33	#N/A	0.33		Zn-dependent protease [Enterocytozoon bieneusi H348]
581	EDQ31340.1	hypothetical protein EBI_26397 [Enterocytozoon bieneusi H348]	#N/A	#N/A	#N/A	#N/A	#N/A	0.34	#N/A	0.34		glucose transporter type 1 [Enterocytozoon hepatopenaei]
584	OQS54670.1	hypothetical protein EHP00_1515 [Enterocytozoon hepatopenaei]	#N/A	#N/A	#N/A	#N/A	#N/A	0.11	#N/A	0.11		hypothetical protein EBI_22330 [Enterocytozoon bieneusi H348]
586	EED43790.1	hypothetical protein EBI_24668 [Enterocytozoon bieneusi H348]	#N/A	#N/A	#N/A	#N/A	#N/A	0.05	#N/A	0.05		hypothetical protein EHP00_153 [Enterocytozoon hepatopenaei]
587	OQS53427.1	hypothetical protein EHP00_345 [Enterocytozoon hepatopenaei]	#N/A	#N/A	#N/A	#N/A	#N/A	0.07	#N/A	0.07		TAU like transcription factor [Enterospora canceri]
588	EED44497.1	hypothetical protein EBI_25383 [Enterocytozoon bieneusi H348]	#N/A	#N/A	#N/A	#N/A	#N/A	0.11	#N/A	0.11		hypothetical protein EHP00_923 [Enterocytozoon hepatopenaei]
591	EED42771.1	hypothetical protein EBI_27292 [Enterocytozoon bieneusi H348]	#N/A	#N/A	#N/A	#N/A	#N/A	0.13	#N/A	0.13		RSC chromatin remodeling complex subunit RSC8 [Enterocytozoon bieneusi H348]
593	OQS54227.1	hypothetical protein EHP00_899 [Enterocytozoon hepatopenaei]	#N/A	#N/A	#N/A	#N/A	#N/A	0.11	#N/A	0.11		serine-threonine protein kinase [Enterocytozoon bieneusi H348]
598	EED44222.1	hypothetical protein EBI_24319 [Enterocytozoon bieneusi H348]	#N/A	#N/A	#N/A	#N/A	#N/A	0.07	#N/A	0.07		subunit IKAP of IkappaB kinase complex [Ordospora colligata]
600	OQS53818.1	hypothetical protein EHP00_2279 [Enterocytozoon hepatopenaei]	#N/A	#N/A	#N/A	#N/A	#N/A	0.05	#N/A	0.05		hypothetical protein EHP00_1974 [Enterocytozoon hepatopenaei]
601	OQS55267.1	hypothetical protein EHP00_589 [Enterocytozoon hepatopenaei]	#N/A	#N/A	#N/A	#N/A	#N/A	0.13	#N/A	0.13		hypothetical protein EHP00_2214 [Enterocytozoon hepatopenaei]
604	OQS55315.1	hypothetical protein EHP00_777 [Enterocytozoon hepatopenaei]	#N/A	#N/A	#N/A	#N/A	#N/A	0.12	#N/A	0.12		general negative regulator of transcription subunit [Enterocytozoon bieneusi H348]
605	OQS55372.1	hypothetical protein EHP00_2415 [Enterocytozoon hepatopenaei]	#N/A	#N/A	#N/A	#N/A	#N/A	0.14	#N/A	0.14		molybdenum ABC transporter ATP-binding protein [Deltaproteobacteria bacterium]
606	EED44342.1	hypothetical protein EBI_22773 [Enterocytozoon bieneusi H348]	#N/A	#N/A	#N/A	#N/A	#N/A	0.21	#N/A	0.21		hypothetical protein EHP00_562 [Enterocytozoon hepatopenaei]
608	EED43361.1	hypothetical protein EBI_26659 [Enterocytozoon bieneusi H348]	#N/A	#N/A	#N/A	#N/A	#N/A	0.19	#N/A	0.19		TERT [Enterospora canceri]
609	EED42428.1	hypothetical protein EBI_25903 [Enterocytozoon bieneusi H348]	#N/A	#N/A	#N/A	#N/A	#N/A	0.19	#N/A	0.19		hypothetical protein EBI_26088 [Enterocytozoon bieneusi H348]
610	OQS54884.1	hypothetical protein EHP00_238 [Enterocytozoon hepatopenaei]	#N/A	#N/A	#N/A	#N/A	#N/A	0.02	#N/A	0.02		RDR1 [Hepatospora eriocheir]
